# Supplementary material for: Bis(isocyanato-κN)bis­(1,10-phenanthroline-κ2 N,N′)cobalt(II)
Source: Acta Crystallogr Sect E Struct Rep Online. 2010 May 8;66(Pt 6):m614. doi: 10.1107/S1600536810015758 (PMC2979601; doi:10.1107/S1600536810015758)
Supplement: Supplementary file 1 [file e-66-0m614-sup1.cif]

##############################################################################
###                                                                        ###
###        Electronic paper (Acta Crystallographica Section E)             ###
###                                                                        ###
##############################################################################
#                                                                            #
# This CIF contains the data in a paper accepted for publication in Acta     #
# Crystallographica Section E. It conforms to the requirements of Notes      #
# for Authors for Section E, and has been peer reviewed under the auspices   #
# of the IUCr Commission on Journals.                                        #
#                                                                            #
# Full details of the Crystallographic Information File format               #
# are given in the paper "The Crystallographic Information File (CIF):       #
# a New Standard Archive File for Crystallography" by S. R. Hall, F. H.      #
# Allen and I. D. Brown [Acta Cryst. (1991), A47, 655-685].                  #
#                                                                            #
# The current version of the core CIF dictionary is obtainable from          #
# ftp://ftp.iucr.org/pub/cif_core.dic. The current version number is 2.4.    #
#                                                                            #
# Software is freely available for graphical display of the structure(s) in  #
# this CIF.  For information consult the CIF home page http://www.iucr.org/  #
# cif/home.html                                                              #
#                                                                            #
# This file may be used for bona fide research purposes within the           #
# scientific community so long as proper attribution is given to the journal # 
# article from which it was obtained.                                        #
#                                                                            #
##############################################################################
                                             
data_I
_audit_creation_method     SHELXL-97
_chemical_name_systematic
;
Bis(isocyanato-\k<i>N</i>)bis(1,10-phenanthroline-
\k^2^<i>N</i>,<i>N</i>')cobalt(II)
;
_chemical_name_common     ?
_chemical_formula_moiety     'C26 H16 Co N6 O2'
_chemical_formula_sum     'C26 H16 Co N6 O2'
_chemical_formula_iupac     '[Co (C N O)2 (C12 H8 N2)2]'
_chemical_formula_weight     503.38
_chemical_melting_point     ?
_symmetry_cell_setting     Orthorhombic
_symmetry_space_group_name_H-M     'P b c n'
_symmetry_space_group_name_Hall     '-P 2n 2ab'
loop_
    _symmetry_equiv_pos_as_xyz
    'x, y, z'
    '-x+1/2, -y+1/2, z+1/2'
    '-x, y, -z+1/2'
    'x+1/2, -y+1/2, -z'
    '-x, -y, -z'
    'x-1/2, y-1/2, -z-1/2'
    'x, -y, z-1/2'
    '-x-1/2, y-1/2, z'
_cell_length_a     13.2317(8)
_cell_length_b     9.7095(6)
_cell_length_c     16.7265(10)
_cell_angle_alpha     90.00
_cell_angle_beta     90.00
_cell_angle_gamma     90.00
_cell_volume     2148.9(2)
_cell_formula_units_Z     4
_cell_measurement_reflns_used     1231
_cell_measurement_theta_min     2.602
_cell_measurement_theta_max     27.043
_cell_measurement_temperature     293(2)
_exptl_crystal_description     block
_exptl_crystal_colour     orange-yellow
_exptl_crystal_size_max     0.27
_exptl_crystal_size_mid     0.25
_exptl_crystal_size_min     0.18
_exptl_crystal_density_diffrn     1.556
_exptl_crystal_density_meas     ?
_exptl_crystal_density_method     'not measured'
_exptl_crystal_F_000     1028
_exptl_absorpt_coefficient_mu     0.838
_exptl_absorpt_correction_type     multi-scan
_exptl_absorpt_process_details     '(SADABS; Sheldrick, 1996)'
_exptl_absorpt_correction_T_min     0.8054
_exptl_absorpt_correction_T_max     0.8638
_diffrn_ambient_temperature     293(2)
_diffrn_radiation_type     MoK\a
_diffrn_radiation_wavelength     0.71073
_diffrn_radiation_source     'fine-focus sealed tube'
_diffrn_radiation_monochromator     graphite
_diffrn_measurement_device_type     'Bruker APEXII CCD'
_diffrn_measurement_method     '\f and \w scans'
_diffrn_detector_area_resol_mean     ?
_diffrn_reflns_number     9949
_diffrn_reflns_av_R_equivalents     0.0230
_diffrn_reflns_av_sigmaI/netI     0.0181
_diffrn_reflns_theta_min     2.44
_diffrn_reflns_theta_max     25.01
_diffrn_reflns_theta_full     25.01
_diffrn_measured_fraction_theta_max     0.999
_diffrn_measured_fraction_theta_full     0.999
_diffrn_reflns_limit_h_min     -15
_diffrn_reflns_limit_h_max     15
_diffrn_reflns_limit_k_min     -7
_diffrn_reflns_limit_k_max     11
_diffrn_reflns_limit_l_min     -19
_diffrn_reflns_limit_l_max     19
_diffrn_standards_number     ?
_diffrn_standards_interval_count     ?
_diffrn_standards_interval_time     ?
_diffrn_standards_decay_%     ?
_reflns_number_total     1890
_reflns_number_gt     1553
_reflns_threshold_expression     I>2\s(I)
_refine_ls_structure_factor_coef     Fsqd
_refine_ls_matrix_type     full
_refine_ls_R_factor_all     0.0524
_refine_ls_R_factor_gt     0.0444
_refine_ls_wR_factor_gt     0.1333
_refine_ls_wR_factor_ref     0.1441
_refine_ls_goodness_of_fit_ref     1.060
_refine_ls_restrained_S_all     1.060
_refine_ls_number_reflns     1890
_refine_ls_number_parameters     159
_refine_ls_number_restraints     0
_refine_ls_hydrogen_treatment     constr
_refine_ls_weighting_scheme     calc
_refine_ls_weighting_details
         'calc w=1/[\s^2^(Fo^2^)+(0.0851P)^2^+1.8714P] where P=(Fo^2^+2Fc^2^)/3'
_atom_sites_solution_hydrogens     geom
_atom_sites_solution_primary     direct
_atom_sites_solution_secondary     difmap
_refine_ls_shift/su_max     0.001
_refine_ls_shift/su_mean     0.000
_refine_diff_density_max     0.696
_refine_diff_density_min     -0.620
_refine_ls_extinction_method     none
_refine_ls_extinction_coef     ?
loop_
    _atom_type_symbol
    _atom_type_description
    _atom_type_scat_dispersion_real
    _atom_type_scat_dispersion_imag
    _atom_type_scat_source
    'C' 'C' 0.0033 0.0016
                         'International Tables Vol C Tables 4.2.6.8 and 6.1.1.4'
    'H' 'H' 0.0000 0.0000
                         'International Tables Vol C Tables 4.2.6.8 and 6.1.1.4'
    'N' 'N' 0.0061 0.0033
                         'International Tables Vol C Tables 4.2.6.8 and 6.1.1.4'
    'O' 'O' 0.0106 0.0060
                         'International Tables Vol C Tables 4.2.6.8 and 6.1.1.4'
    'Co' 'Co' 0.3494 0.9721
                         'International Tables Vol C Tables 4.2.6.8 and 6.1.1.4'
_computing_data_collection     'APEX2 (Bruker, 2007)'
_computing_cell_refinement     'SAINT-Plus (Bruker, 2007)'
_computing_data_reduction     'SAINT-Plus (Bruker, 2007)'
_computing_structure_solution     'SHELXS97 (Sheldrick, 2008)'
_computing_structure_refinement     'SHELXL97 (Sheldrick, 2008)'
_computing_molecular_graphics     'SHELXTL (Sheldrick, 2008)'
_computing_publication_material     'SHELXTL (Sheldrick, 2008)'
loop_
    _atom_site_type_symbol
    _atom_site_label
    _atom_site_fract_x
    _atom_site_fract_y
    _atom_site_fract_z
    _atom_site_U_iso_or_equiv
    _atom_site_adp_type
    _atom_site_calc_flag
    _atom_site_refinement_flags
    _atom_site_occupancy
    _atom_site_disorder_assembly
    _atom_site_disorder_group
    Co Co1 0.5000 0.18820(5) 0.7500 0.0357(2) Uani d S 1 . .
    O O1 0.3547(3) 0.4750(4) 0.9117(2) 0.1113(12) Uani d . 1 . .
    N N1 0.34514(17) 0.1463(3) 0.71529(15) 0.0407(6) Uani d . 1 . .
    N N2 0.51307(17) 0.0223(3) 0.65894(15) 0.0402(6) Uani d . 1 . .
    N N3 0.4590(2) 0.3270(3) 0.83709(18) 0.0551(7) Uani d . 1 . .
    C C1 0.2633(3) 0.2026(4) 0.7466(2) 0.0519(9) Uani d . 1 . .
    H H1 0.2713 0.2725 0.7841 0.062 Uiso calc R 1 . .
    C C2 0.1656(3) 0.1624(4) 0.7262(3) 0.0636(10) Uani d . 1 . .
    H H2 0.1099 0.2033 0.7503 0.076 Uiso calc R 1 . .
    C C3 0.1531(3) 0.0611(4) 0.6696(3) 0.0694(11) Uani d . 1 . .
    H H3 0.0886 0.0323 0.6553 0.083 Uiso calc R 1 . .
    C C4 0.2379(2) 0.0016(3) 0.6335(2) 0.0507(8) Uani d . 1 . .
    C C5 0.2324(3) -0.1020(4) 0.5729(3) 0.0721(11) Uani d . 1 . .
    H H5 0.1695 -0.1280 0.5532 0.086 Uiso calc R 1 . .
    C C6 0.3168(3) -0.1634(4) 0.5432(2) 0.0705(11) Uani d . 1 . .
    H H6 0.3108 -0.2326 0.5050 0.085 Uiso calc R 1 . .
    C C7 0.4141(3) -0.1225(4) 0.5701(2) 0.0581(9) Uani d . 1 . .
    C C8 0.5032(3) -0.1852(5) 0.5447(3) 0.0720(14) Uani d . 1 . .
    H H8 0.5003 -0.2574 0.5082 0.086 Uiso calc R 1 . .
    C C9 0.5947(3) -0.1417(5) 0.5727(2) 0.0759(12) Uani d . 1 . .
    H H9 0.6545 -0.1807 0.5542 0.091 Uiso calc R 1 . .
    C C10 0.5961(3) -0.0358(4) 0.6307(2) 0.0548(8) Uani d . 1 . .
    H H10 0.6583 -0.0057 0.6499 0.066 Uiso calc R 1 . .
    C C11 0.4227(2) -0.0189(3) 0.62939(17) 0.0402(7) Uani d . 1 . .
    C C12 0.3333(2) 0.0450(3) 0.65996(17) 0.0410(7) Uani d . 1 . .
    C C13 0.4114(3) 0.4017(4) 0.8731(2) 0.0548(8) Uani d . 1 . .
loop_
    _atom_site_aniso_label
    _atom_site_aniso_U_11
    _atom_site_aniso_U_22
    _atom_site_aniso_U_33
    _atom_site_aniso_U_12
    _atom_site_aniso_U_13
    _atom_site_aniso_U_23
    Co1 0.0293(4) 0.0381(4) 0.0396(4) 0.000 -0.0021(2) 0.000
    O1 0.112(3) 0.117(3) 0.105(3) 0.031(2) 0.026(2) -0.026(2)
    N1 0.0337(13) 0.0439(13) 0.0446(14) -0.0007(11) -0.0062(11) 0.0051(11)
    N2 0.0395(13) 0.0402(14) 0.0409(13) 0.0017(10) -0.0029(10) -0.0013(11)
    N3 0.0524(17) 0.0535(16) 0.0593(17) 0.0016(13) 0.0047(15) -0.0093(14)
    C1 0.0381(19) 0.055(2) 0.062(2) 0.0014(15) -0.0010(13) -0.0053(15)
    C2 0.0308(17) 0.068(2) 0.092(3) -0.0021(16) 0.0034(18) 0.002(2)
    C3 0.0423(19) 0.071(2) 0.095(3) -0.0157(18) -0.0190(19) 0.004(2)
    C4 0.0464(18) 0.0461(17) 0.0598(19) -0.0053(14) -0.0155(15) 0.0057(15)
    C5 0.065(2) 0.071(2) 0.080(3) -0.020(2) -0.032(2) -0.004(2)
    C6 0.080(3) 0.064(2) 0.067(2) -0.015(2) -0.021(2) -0.0126(19)
    C7 0.070(2) 0.058(2) 0.0467(18) -0.0031(18) -0.0113(17) -0.0070(16)
    C8 0.073(3) 0.081(3) 0.062(3) 0.0094(19) -0.0093(18) -0.032(2)
    C9 0.073(3) 0.095(3) 0.060(2) 0.021(2) 0.000(2) -0.030(2)
    C10 0.0512(19) 0.060(2) 0.0529(19) 0.0070(16) -0.0040(15) -0.0139(16)
    C11 0.0435(16) 0.0374(15) 0.0398(15) -0.0038(12) -0.0097(13) 0.0058(12)
    C12 0.0440(16) 0.0365(14) 0.0426(15) -0.0042(12) -0.0106(13) 0.0112(12)
    C13 0.055(2) 0.0567(19) 0.0525(19) 0.0017(17) 0.0092(16) -0.0045(16)
loop_
    _geom_bond_atom_site_label_1
    _geom_bond_atom_site_label_2
    _geom_bond_site_symmetry_2
    _geom_bond_distance
    _geom_bond_publ_flag
    Co1 N1 . 2.168(2) y
    Co1 N2 . 2.223(3) y
    Co1 N3 . 2.058(3) y
    O1 C13 . 1.220(4) ?
    N1 C1 . 1.321(5) ?
    N1 C12 . 1.359(4) ?
    N2 C10 . 1.322(4) ?
    N2 C11 . 1.354(4) ?
    N3 C13 . 1.133(4) ?
    C1 C2 . 1.393(5) ?
    C1 H1 . 0.9300 ?
    C2 C3 . 1.374(6) ?
    C2 H2 . 0.9300 ?
    C3 C4 . 1.399(5) ?
    C3 H3 . 0.9300 ?
    C4 C12 . 1.403(4) ?
    C4 C5 . 1.430(5) ?
    C5 C6 . 1.360(6) ?
    C5 H5 . 0.9300 ?
    C6 C7 . 1.420(5) ?
    C6 H6 . 0.9300 ?
    C7 C8 . 1.394(5) ?
    C7 C11 . 1.418(5) ?
    C8 C9 . 1.365(6) ?
    C8 H8 . 0.9300 ?
    C9 C10 . 1.414(5) ?
    C9 H9 . 0.9300 ?
    C10 H10 . 0.9300 ?
    C11 C12 . 1.430(4) ?
loop_
    _geom_angle_atom_site_label_1
    _geom_angle_atom_site_label_2
    _geom_angle_atom_site_label_3
    _geom_angle_site_symmetry_1
    _geom_angle_site_symmetry_3
    _geom_angle
    _geom_angle_publ_flag
    N3 Co1 N3 3_656 . 98.13(17) ?
    N3 Co1 N1 3_656 . 100.52(11) ?
    N3 Co1 N1 . . 93.64(11) ?
    N3 Co1 N1 3_656 3_656 93.64(11) ?
    N3 Co1 N1 . 3_656 100.52(11) ?
    N1 Co1 N1 . 3_656 158.36(13) ?
    N3 Co1 N2 3_656 . 88.23(11) ?
    N3 Co1 N2 . . 168.55(10) ?
    N1 Co1 N2 . . 75.76(9) ?
    N1 Co1 N2 3_656 . 88.51(9) ?
    N3 Co1 N2 3_656 3_656 168.55(10) ?
    N3 Co1 N2 . 3_656 88.23(11) ?
    N1 Co1 N2 . 3_656 88.51(9) ?
    N1 Co1 N2 3_656 3_656 75.76(9) ?
    N2 Co1 N2 . 3_656 87.17(13) ?
    C1 N1 C12 . . 118.3(3) ?
    C1 N1 Co1 . . 126.2(2) ?
    C12 N1 Co1 . . 115.26(19) ?
    C10 N2 C11 . . 118.5(3) ?
    C10 N2 Co1 . . 128.2(2) ?
    C11 N2 Co1 . . 113.28(19) ?
    C13 N3 Co1 . . 160.3(3) ?
    N1 C1 C2 . . 123.2(3) ?
    N1 C1 H1 . . 118.4 ?
    C2 C1 H1 . . 118.4 ?
    C3 C2 C1 . . 118.7(4) ?
    C3 C2 H2 . . 120.6 ?
    C1 C2 H2 . . 120.6 ?
    C2 C3 C4 . . 119.8(3) ?
    C2 C3 H3 . . 120.1 ?
    C4 C3 H3 . . 120.1 ?
    C3 C4 C12 . . 117.5(3) ?
    C3 C4 C5 . . 123.8(3) ?
    C12 C4 C5 . . 118.7(3) ?
    C6 C5 C4 . . 121.7(3) ?
    C6 C5 H5 . . 119.2 ?
    C4 C5 H5 . . 119.2 ?
    C5 C6 C7 . . 120.4(4) ?
    C5 C6 H6 . . 119.8 ?
    C7 C6 H6 . . 119.8 ?
    C8 C7 C11 . . 117.1(3) ?
    C8 C7 C6 . . 123.3(3) ?
    C11 C7 C6 . . 119.5(4) ?
    C9 C8 C7 . . 120.7(4) ?
    C9 C8 H8 . . 119.6 ?
    C7 C8 H8 . . 119.6 ?
    C8 C9 C10 . . 118.2(4) ?
    C8 C9 H9 . . 120.9 ?
    C10 C9 H9 . . 120.9 ?
    N2 C10 C9 . . 123.0(3) ?
    N2 C10 H10 . . 118.5 ?
    C9 C10 H10 . . 118.5 ?
    N2 C11 C7 . . 122.4(3) ?
    N2 C11 C12 . . 118.1(3) ?
    C7 C11 C12 . . 119.5(3) ?
    N1 C12 C4 . . 122.4(3) ?
    N1 C12 C11 . . 117.5(2) ?
    C4 C12 C11 . . 120.1(3) ?
    N3 C13 O1 . . 175.3(4) ?
data_global
_journal_date_recd_electronic     2010-04-22
_journal_date_accepted     2010-04-28
_journal_name_full     'Acta Crystallographica, Section E'
_journal_year     2010
_journal_volume     66
_journal_issue      6
_journal_page_first     m614
_journal_page_last     m614
_journal_paper_category     QM
_journal_coeditor_code     HY2302
_publ_contact_author_name     'Dr. Xiao-Mei Zhang'
_publ_contact_author_address
;
School of Chemistry & Chemical Technology
Shandong University
Jinan 250100
People's Republic of China
;
_publ_contact_author_email     sdzhangxm@126.com
_publ_contact_author_Phone     '?'
_publ_section_title
;\
Bis(isocyanato-\k<i>N</i>)bis(1,10-phenanthroline-\k^2^<i>N</i>,<i>N</i>')\
cobalt(II)
;
loop_
    _publ_author_name
    _publ_author_address
    'Zhang, Dao-Peng'
;
School of Chemistry & Chemical Technology
Shandong University
Jinan 250100
People's Republic of China
;
    'Tian, Nai-Chang'
;
School of Chemistry & Chemical Technology
Shandong University
Jinan 250100
People's Republic of China
;
    'Zhang, Xiao-Mei'
;
School of Chemistry & Chemical Technology
Shandong University
Jinan 250100
People's Republic of China
;
