# Supplementary material for: Bis(isocyanato-κN)bis­(1,10-phenanthroline-κ2 N,N′)cobalt(II)
Source: Acta Crystallogr Sect E Struct Rep Online. 2010 May 8;66(Pt 6):m614. doi: 10.1107/S1600536810015758 (PMC2979601; doi:10.1107/S1600536810015758)
Supplement: Supplementary file 2 [file e-66-0m614-Isup2.hkl]

# 
# h,k,l, Fc-squared, Fo-squared, sigma(Fo-squared) and status flag 
# 
data_I
_shelx_title ' 1 in Pbcn' 
_shelx_refln_list_code          4 
_shelx_F_calc_maximum      330.19 
_exptl_crystal_F_000      1028.00 
_reflns_d_resolution_high  0.8406 
 
loop_ 
 _symmetry_equiv_pos_as_xyz 
 'x, y, z' 
 '-x+1/2, -y+1/2, z+1/2' 
 '-x, y, -z+1/2' 
 'x+1/2, -y+1/2, -z' 
 '-x, -y, -z' 
 'x-1/2, y-1/2, -z-1/2' 
 'x, -y, z-1/2' 
 '-x-1/2, y-1/2, z' 
 
_cell_length_a    13.2317 
_cell_length_b     9.7095 
_cell_length_c    16.7265 
_cell_angle_alpha  90.000 
_cell_angle_beta   90.000 
_cell_angle_gamma  90.000 
 
_shelx_F_squared_multiplier     1.000 
 
loop_ 
 _refln_index_h 
 _refln_index_k 
 _refln_index_l 
 _refln_F_squared_calc 
 _refln_F_squared_meas 
 _refln_F_squared_sigma 
 _refln_observed_status 
   2   0   0     6250.87     8388.80    175.57 o 
   4   0   0     1418.57     1484.40     24.00 o 
   6   0   0     9223.30     7755.14     95.33 o 
   8   0   0     6126.77     5907.25     75.45 o 
  10   0   0      599.03      603.71     14.00 o 
  12   0   0     9170.18     9215.04    118.14 o 
  14   0   0      578.31      511.40     19.19 o 
   1   1   0    21019.10    19892.52    296.13 o 
   3   1   0     9538.98     8810.60     91.89 o 
   5   1   0      373.00      574.44     10.76 o 
   7   1   0      502.56      622.62     10.81 o 
   9   1   0      772.04      645.55     26.76 o 
  11   1   0     3281.89     3200.36     36.20 o 
  13   1   0      225.89      201.47      9.71 o 
  15   1   0      167.12      154.82     17.52 o 
   0   2   0     4573.52     5348.20     80.21 o 
   2   2   0     3604.67     3259.45     41.42 o 
   4   2   0    14480.35    14981.66    155.05 o 
   6   2   0     3750.92     4546.76     45.17 o 
   8   2   0      704.43      780.13     11.74 o 
  10   2   0      645.64      601.96     40.37 o 
  12   2   0       25.96        4.58      6.42 o 
  14   2   0       97.19      113.14     10.54 o 
   1   3   0     3272.05     3608.39     39.90 o 
   3   3   0      182.03      129.60      3.84 o 
   5   3   0     4709.87     3867.56     43.38 o 
   7   3   0     4164.84     3512.67     40.98 o 
   9   3   0     3135.20     3247.31     39.65 o 
  11   3   0      348.37      435.51     16.78 o 
  13   3   0     1213.65     1217.90     53.80 o 
  15   3   0      346.61      367.38     18.60 o 
   0   4   0        3.78       50.91      3.67 o 
   2   4   0       75.50      117.25      4.46 o 
   4   4   0     1813.92     2033.69     25.19 o 
   6   4   0        9.37        1.12      1.63 o 
   8   4   0      632.90      751.81     13.09 o 
  10   4   0        5.63        3.56      5.09 o 
  12   4   0        3.49        0.70      5.83 o 
  14   4   0        8.24       11.59      7.27 o 
   1   5   0     8502.68     8078.01     87.48 o 
   3   5   0     5003.66     4721.77     61.88 o 
   5   5   0     4341.82     4728.99     54.19 o 
   7   5   0     1439.44     1587.26     26.62 o 
   9   5   0     2577.96     2275.20     46.50 o 
  11   5   0     1578.83     1348.48     33.95 o 
  13   5   0     1168.56     1080.11     31.90 o 
   0   6   0    15225.00    15796.55    236.68 o 
   2   6   0     2463.16     2714.21     33.52 o 
   4   6   0     1860.01     2039.03     26.86 o 
   6   6   0     2378.32     2152.35     33.94 o 
   8   6   0      646.53      655.09     21.05 o 
  10   6   0      118.79      132.45     13.92 o 
  12   6   0      697.34      593.89     22.75 o 
   1   7   0      120.93      161.27      6.08 o 
   3   7   0      567.38      584.05     14.13 o 
   5   7   0      860.31      867.85     18.48 o 
   7   7   0       92.67       76.85     17.93 o 
   9   7   0      224.97      242.02     13.90 o 
  11   7   0        3.06       -1.07      6.81 o 
   0   8   0      920.41      877.42     39.41 o 
   2   8   0     1153.52     1171.73     22.54 o 
   4   8   0     1155.56     1310.68     31.18 o 
   6   8   0     2607.12     2761.73     54.92 o 
   8   8   0      303.43      331.03     16.51 o 
  10   8   0      176.32      191.38     14.23 o 
   1   9   0       28.55       31.45      5.21 o 
   3   9   0        7.28       -0.62      4.12 o 
   5   9   0      147.52      173.16     11.96 o 
   7   9   0       26.72       28.83      7.88 o 
   9   9   0      106.77      121.61     15.85 o 
   0  10   0      218.37      199.97     17.62 o 
   2  10   0      276.02      258.01     11.39 o 
   4  10   0     1161.53     1312.57     37.32 o 
   6  10   0       98.83       87.67     10.65 o 
   1  11   0       24.72       22.63      7.25 o 
   3  11   0      543.54      533.38     30.13 o 
   1   1   1    11778.74    12754.35    153.85 o 
   2   1   1     1610.91     1665.82     15.37 o 
   3   1   1     9953.86    10645.80     78.10 o 
   4   1   1       31.15       36.69      1.48 o 
   5   1   1     9718.62    10513.25     69.35 o 
   6   1   1      372.37      448.77      5.19 o 
   7   1   1     2556.89     2736.52     21.72 o 
   8   1   1       90.62       90.58      2.90 o 
   9   1   1     2317.20     2331.14     19.95 o 
  10   1   1       94.25       84.57      3.30 o 
  11   1   1      171.24      165.26      4.83 o 
  12   1   1       12.73       13.36      2.68 o 
  13   1   1      924.85      967.61     14.00 o 
  14   1   1        5.00        1.20      3.84 o 
  15   1   1      206.75      164.51     12.67 o 
   0   2   1     4725.85     5043.96     62.06 o 
   1   2   1       14.27        9.90      0.82 o 
   2   2   1      658.68      858.02      9.34 o 
   3   2   1     5446.93     5910.00     47.82 o 
   4   2   1      988.61      841.32      8.78 o 
   5   2   1      699.48      712.05      8.14 o 
   6   2   1    16121.56    17579.27    138.06 o 
   7   2   1       17.57       28.81      3.32 o 
   8   2   1     2471.89     2542.76     23.98 o 
   9   2   1       50.71       41.98      3.10 o 
  10   2   1        4.41        5.06      1.88 o 
  11   2   1        6.97        5.03      2.58 o 
  12   2   1     1405.71     1461.56     19.44 o 
  13   2   1       11.49       24.22      4.82 o 
  14   2   1      409.07      449.03     13.10 o 
  15   2   1       13.78       22.92      6.23 o 
   1   3   1      607.17      720.85      7.65 o 
   2   3   1      515.30      552.40      5.97 o 
   3   3   1     1028.40      882.70     11.08 o 
   4   3   1      612.42      656.98      6.93 o 
   5   3   1       24.26        8.36      1.38 o 
   6   3   1       73.95       61.82      2.29 o 
   7   3   1       25.02       17.65      1.78 o 
   8   3   1       14.96       23.94      2.08 o 
   9   3   1      506.82      511.66      8.20 o 
  10   3   1       71.29       77.11      4.15 o 
  11   3   1       42.95       42.20      5.57 o 
  12   3   1        0.11       -3.68      3.64 o 
  13   3   1      114.71      148.26      8.24 o 
  14   3   1        1.35       -5.89      4.29 o 
  15   3   1       49.78       50.47      6.68 o 
   0   4   1     6639.37     6215.61     67.44 o 
   1   4   1      883.97      792.22      8.81 o 
   2   4   1      676.02      611.60      6.87 o 
   3   4   1        5.03        5.43      1.13 o 
   4   4   1     1882.75     1863.64     17.73 o 
   5   4   1     1997.78     2071.87     18.09 o 
   6   4   1      333.84      188.57      3.45 o 
   7   4   1        8.00        6.18      1.46 o 
   8   4   1     2527.38     2609.37     38.02 o 
   9   4   1       83.23      107.19      4.50 o 
  10   4   1     1312.45     1333.14     22.53 o 
  11   4   1       42.23       41.41      5.15 o 
  12   4   1     1432.31     1445.60     25.09 o 
  13   4   1       17.08       16.14      5.01 o 
  14   4   1      422.11      438.79     13.95 o 
   1   5   1      861.07      971.69     10.15 o 
   2   5   1        7.60        1.77      1.21 o 
   3   5   1      547.12      483.66      6.41 o 
   4   5   1       11.66       17.57      2.63 o 
   5   5   1       17.06       23.25      1.97 o 
   6   5   1      127.76      116.60      4.84 o 
   7   5   1      141.53      145.96      4.44 o 
   8   5   1       30.44       20.86      3.39 o 
   9   5   1       64.96       68.87      5.73 o 
  10   5   1       30.64       38.88      5.46 o 
  11   5   1       10.35       13.58      4.54 o 
  12   5   1       32.64       44.42      5.99 o 
  13   5   1       92.60       94.63      7.91 o 
  14   5   1       10.72        9.96      5.30 o 
   0   6   1     3634.46     4028.01     46.99 o 
   1   6   1      656.90      667.63      8.38 o 
   2   6   1      692.33      630.41      8.66 o 
   3   6   1       15.29       22.39      1.98 o 
   4   6   1     2891.37     2749.27     24.21 o 
   5   6   1       72.26       65.59      3.76 o 
   6   6   1      828.02      715.77     12.08 o 
   7   6   1        0.04       -1.93      2.87 o 
   8   6   1     1183.81     1167.46     20.93 o 
   9   6   1        2.37        6.19      3.98 o 
  10   6   1      412.15      420.77     12.66 o 
  11   6   1       37.90       35.97      5.81 o 
  12   6   1      473.57      481.31     14.57 o 
  13   6   1        3.19        1.28      4.74 o 
   1   7   1     1950.71     1924.18     18.96 o 
   2   7   1        1.31       -1.38      1.65 o 
   3   7   1     2537.35     2522.04     24.88 o 
   4   7   1       87.93       83.35      3.97 o 
   5   7   1     2697.62     2644.54     36.02 o 
   6   7   1      153.68      181.30      6.83 o 
   7   7   1     1777.88     1855.83     28.85 o 
   8   7   1      116.04      110.64      7.04 o 
   9   7   1      473.24      453.71     13.33 o 
  10   7   1       46.96       54.37      9.27 o 
  11   7   1      134.70      155.41      9.04 o 
  12   7   1       13.96       13.45      5.31 o 
   0   8   1      112.97      137.53      8.91 o 
   1   8   1       84.22       68.58      3.74 o 
   2   8   1       40.32       46.14      3.34 o 
   3   8   1        2.55       -0.71      2.47 o 
   4   8   1       22.90       46.01      4.40 o 
   5   8   1       26.09       11.07      3.82 o 
   6   8   1      607.03      628.48     15.12 o 
   7   8   1        3.38        2.32      3.92 o 
   8   8   1        0.39       -1.85      5.01 o 
   9   8   1       36.47       32.84      6.77 o 
  10   8   1       11.38       12.56      5.36 o 
  11   8   1        5.75        6.97      5.39 o 
   1   9   1      643.20      710.37     12.22 o 
   2   9   1        2.69        1.87      2.91 o 
   3   9   1      750.95      756.03     14.26 o 
   4   9   1        0.35       -0.70      3.23 o 
   5   9   1       90.75      100.83      7.58 o 
   6   9   1       52.46       53.05      6.23 o 
   7   9   1       11.71        6.90      4.75 o 
   8   9   1        3.16       -2.02      4.67 o 
   9   9   1      485.44      533.81     23.94 o 
   0  10   1      168.02      190.90     12.24 o 
   1  10   1        0.12       -5.15      3.64 o 
   2  10   1       88.34       94.28      6.78 o 
   3  10   1       50.39       53.99      5.27 o 
   4  10   1        3.12        6.05      4.72 o 
   5  10   1      100.90      114.90      7.98 o 
   6  10   1       12.11       19.08      5.48 o 
   7  10   1        0.87        3.95      4.92 o 
   1  11   1       48.26       60.12      7.55 o 
   2  11   1        7.96        1.75      5.42 o 
   3  11   1       49.50       49.88     16.52 o 
   4  11   1       52.95       54.82      8.09 o 
   0   0   2    21637.48    14295.43    303.60 o 
   1   0   2    10097.13     8775.05   1265.80 o 
   2   0   2     1689.07     1583.69     20.86 o 
   3   0   2    18550.62    20422.12    241.49 o 
   4   0   2     5846.79     5861.81     62.38 o 
   5   0   2      639.25     1023.39     13.73 o 
   6   0   2    10985.38    11990.28    231.93 o 
   7   0   2        5.71        8.25      2.32 o 
   8   0   2     3564.53     3936.53     40.88 o 
   9   0   2       10.50        0.72      1.74 o 
  10   0   2       18.21       15.39      2.86 o 
  11   0   2     1984.55     2140.92     29.55 o 
  12   0   2     1995.27     1985.74     33.54 o 
  13   0   2       10.33       30.29      5.77 o 
  14   0   2      500.14      544.39     20.00 o 
  15   0   2        0.56        0.18      7.98 o 
   1   1   2      341.50      417.66      6.86 o 
   2   1   2     3709.10     4009.04     32.55 o 
   3   1   2      488.43      623.80      6.17 o 
   4   1   2      298.84      585.38      6.27 o 
   5   1   2     2154.17     1959.11     14.71 o 
   6   1   2      132.50      127.04      2.72 o 
   7   1   2     1664.26     1690.37     13.79 o 
   8   1   2      192.59      131.92      3.19 o 
   9   1   2      564.97      606.78      7.80 o 
  10   1   2     1187.04     1210.41     12.64 o 
  11   1   2       34.20       39.96      3.46 o 
  12   1   2       25.85       13.01      3.16 o 
  13   1   2      270.47      284.87      8.26 o 
  14   1   2       72.24       76.47      5.94 o 
  15   1   2       59.02       46.23      6.35 o 
   0   2   2     3934.98     4487.51     55.79 o 
   1   2   2     1212.07     1465.48     12.16 o 
   2   2   2       41.63       76.05      2.36 o 
   3   2   2     1188.68     1510.36     13.87 o 
   4   2   2     2194.54     2160.24     17.96 o 
   5   2   2     1971.88     1759.06     15.21 o 
   6   2   2      177.84       47.94      1.94 o 
   7   2   2        0.56        7.03      1.39 o 
   8   2   2     1800.46     1883.53     16.53 o 
   9   2   2        0.30        6.22      1.82 o 
  10   2   2      108.42      144.75      4.45 o 
  11   2   2      542.30      560.07     12.62 o 
  12   2   2      326.64      349.73      8.06 o 
  13   2   2       15.05       15.18      3.42 o 
  14   2   2      160.59      176.28      9.01 o 
  15   2   2        7.67        5.58      5.73 o 
   1   3   2      255.72      429.20      4.96 o 
   2   3   2       45.97       43.75      1.72 o 
   3   3   2     3508.04     3056.85     26.43 o 
   4   3   2      491.84      358.23      4.72 o 
   5   3   2     2089.48     2054.87     15.66 o 
   6   3   2     1100.97     1136.75     12.14 o 
   7   3   2     1727.55     1892.59     18.58 o 
   8   3   2       18.86       35.98      3.81 o 
   9   3   2     2007.40     1943.35     24.82 o 
  10   3   2      368.45      354.21     16.74 o 
  11   3   2       82.40       83.38      6.59 o 
  12   3   2       49.78       53.30      7.93 o 
  13   3   2      901.75      983.81     22.49 o 
  14   3   2       25.18       31.55      5.73 o 
  15   3   2      279.34      278.45     13.46 o 
   0   4   2      850.43      974.10     13.62 o 
   1   4   2       80.54       74.88      2.65 o 
   2   4   2        0.83        2.94      1.72 o 
   3   4   2       19.97       12.76      1.26 o 
   4   4   2      975.69     1012.63     10.22 o 
   5   4   2     1210.90     1241.00     11.21 o 
   6   4   2     1179.91     1177.86     12.84 o 
   7   4   2      176.70      159.56      4.91 o 
   8   4   2       29.35       32.64      3.05 o 
   9   4   2      196.71      173.54      5.63 o 
  10   4   2      282.13      289.38      7.50 o 
  11   4   2      100.34       84.67      7.78 o 
  12   4   2       15.80       10.33      5.97 o 
  13   4   2        0.90       -4.25      4.11 o 
  14   4   2        3.40       -0.77      4.64 o 
   1   5   2     3061.65     3158.96     28.14 o 
   2   5   2       26.82       31.69      1.87 o 
   3   5   2     2890.89     2708.84     23.15 o 
   4   5   2      129.96       83.26      2.74 o 
   5   5   2      990.04      850.96     10.66 o 
   6   5   2        5.93        7.69      2.24 o 
   7   5   2     1277.71     1189.76     15.43 o 
   8   5   2      169.97      135.75      5.43 o 
   9   5   2     1744.69     1603.45     25.58 o 
  10   5   2        1.50        3.63      3.87 o 
  11   5   2      571.63      603.62     15.83 o 
  12   5   2       96.46       84.52      6.93 o 
  13   5   2      484.71      553.63     15.60 o 
  14   5   2       64.71       59.82      7.07 o 
   0   6   2     2951.28     3044.41     36.92 o 
   1   6   2       64.48       75.72      3.04 o 
   2   6   2      891.37      751.86      9.05 o 
   3   6   2      133.79      156.78      5.54 o 
   4   6   2     1318.77     1268.87     15.06 o 
   5   6   2        5.81        1.50      2.19 o 
   6   6   2      948.38      921.83     20.31 o 
   7   6   2      206.56      204.19      6.89 o 
   8   6   2      574.52      646.27     12.78 o 
   9   6   2      247.06      231.47      9.19 o 
  10   6   2       53.94       55.48      9.80 o 
  11   6   2      170.45      157.27      8.67 o 
  12   6   2      352.82      307.45     13.38 o 
  13   6   2       10.40        8.28      5.97 o 
   1   7   2      264.38      298.20      5.77 o 
   2   7   2      129.16      140.61      4.43 o 
   3   7   2      240.18      215.22      5.49 o 
   4   7   2        3.17        9.18      3.11 o 
   5   7   2      297.34      277.67      8.06 o 
   6   7   2       27.56       22.29      5.51 o 
   7   7   2       39.86       40.89      5.18 o 
   8   7   2       19.00       22.54      4.86 o 
   9   7   2      213.36      202.94      9.44 o 
  10   7   2       31.60       30.79      5.66 o 
  11   7   2      110.68      101.01      7.93 o 
  12   7   2       34.37       44.38      6.58 o 
   0   8   2     2094.20     2298.01     33.48 o 
   1   8   2       30.00       26.04      2.95 o 
   2   8   2      741.24      732.75     11.85 o 
   3   8   2        0.38       -0.48      2.52 o 
   4   8   2      783.46      790.60     14.35 o 
   5   8   2      589.20      624.31     12.80 o 
   6   8   2      256.29      229.67      8.01 o 
   7   8   2       96.55       73.76      6.48 o 
   8   8   2      506.46      507.73     14.14 o 
   9   8   2        0.80        4.28      4.70 o 
  10   8   2      230.18      240.15     10.82 o 
  11   8   2       12.14        6.72      5.34 o 
   1   9   2       16.86       17.08      3.34 o 
   2   9   2       19.61       17.56      3.68 o 
   3   9   2       69.19       76.49      5.33 o 
   4   9   2      158.84      162.68      9.00 o 
   5   9   2        0.40        5.87      3.72 o 
   6   9   2      122.69      125.71      7.98 o 
   7   9   2       36.22       33.71      5.85 o 
   8   9   2       76.98       74.62      7.23 o 
   9   9   2       45.77       49.58      6.83 o 
   0  10   2       91.19       89.33      9.33 o 
   1  10   2        1.60        0.45      3.87 o 
   2  10   2      238.32      244.55     15.21 o 
   3  10   2       25.71       37.40      5.73 o 
   4  10   2      507.15      514.87     12.61 o 
   5  10   2      219.43      246.40     10.52 o 
   6  10   2        9.47       11.63      5.32 o 
   7  10   2      128.33      126.72      8.68 o 
   1  11   2      119.86      132.92      9.43 o 
   2  11   2        0.72        3.38      5.45 o 
   3  11   2      316.78      308.55     13.74 o 
   4  11   2      123.69      108.80      9.50 o 
   1   1   3    23875.18    23842.46    187.13 o 
   2   1   3      139.95      136.36      2.44 o 
   3   1   3     6558.91     6496.99     48.63 o 
   4   1   3     2884.80     2994.97     23.89 o 
   5   1   3     4915.91     4629.21     36.10 o 
   6   1   3      367.33      475.63      5.71 o 
   7   1   3     2532.27     2211.16     18.28 o 
   8   1   3       59.85       70.56      2.60 o 
   9   1   3     3385.23     3306.40     26.73 o 
  10   1   3       99.92      113.82      3.98 o 
  11   1   3     1526.34     1491.71     16.27 o 
  12   1   3        1.77        3.48      3.02 o 
  13   1   3     1096.18     1107.69     18.38 o 
  14   1   3        0.95       -5.64      4.44 o 
  15   1   3      353.41      313.04     11.80 o 
   0   2   3   109025.91   101167.38   1490.40 o 
   1   2   3    13518.66    14369.26    105.51 o 
   2   2   3      825.14      888.70      9.81 o 
   3   2   3     1525.24     1456.51     14.97 o 
   4   2   3      180.43      149.59      2.89 o 
   5   2   3      719.12      852.46      8.87 o 
   6   2   3     1085.70      803.84      8.16 o 
   7   2   3      688.48      875.59      9.07 o 
   8   2   3     1383.91     1327.94     12.68 o 
   9   2   3       16.35       13.72      2.18 o 
  10   2   3      719.14      719.23     10.71 o 
  11   2   3      370.26      388.80      8.08 o 
  12   2   3     2341.32     2383.96     25.46 o 
  13   2   3       49.23       50.71      4.65 o 
  14   2   3      244.37      234.09      8.92 o 
  15   2   3        7.60       -0.28      4.91 o 
   1   3   3      741.82      512.14      5.65 o 
   2   3   3       94.27       80.10      2.18 o 
   3   3   3      378.43      372.36      5.58 o 
   4   3   3      170.87      175.17      3.37 o 
   5   3   3     4096.71     4373.74     34.79 o 
   6   3   3        0.17       -0.71      1.11 o 
   7   3   3      582.89      629.72      8.06 o 
   8   3   3        9.00        5.75      2.02 o 
   9   3   3      634.78      589.62     10.64 o 
  10   3   3       20.96       14.56      2.82 o 
  11   3   3        5.24        7.53      2.80 o 
  12   3   3        6.57        7.88      3.09 o 
  13   3   3      271.16      280.05     11.57 o 
  14   3   3       13.03        9.42      7.61 o 
  15   3   3       22.67       11.75      6.41 o 
   0   4   3    11566.89    12020.95    146.90 o 
   1   4   3      213.56      222.69      4.78 o 
   2   4   3     3125.99     2886.21     23.77 o 
   3   4   3        0.28        1.41      0.91 o 
   4   4   3     6812.35     6740.33     58.36 o 
   5   4   3      846.33      975.16     10.07 o 
   6   4   3     6681.59     6782.97     61.70 o 
   7   4   3      404.35      345.14      8.70 o 
   8   4   3     2358.69     2289.66     25.28 o 
   9   4   3       84.82       79.90      4.23 o 
  10   4   3      731.73      712.95     27.60 o 
  11   4   3       63.71       93.06      6.53 o 
  12   4   3     1299.34     1145.52     23.43 o 
  13   4   3       16.97        6.98      4.43 o 
  14   4   3      257.99      293.07     15.54 o 
   1   5   3     2355.74     2575.19     22.07 o 
   2   5   3        3.47        0.04      1.15 o 
   3   5   3        2.31        3.94      1.57 o 
   4   5   3      138.67      177.82      5.26 o 
   5   5   3      413.60      401.32      7.78 o 
   6   5   3       20.16       16.27      2.60 o 
   7   5   3      706.66      679.29     11.02 o 
   8   5   3        7.45        4.33      2.36 o 
   9   5   3      118.36      100.94      5.52 o 
  10   5   3        2.62        4.01      3.78 o 
  11   5   3      102.35      119.99      8.28 o 
  12   5   3       44.20       52.42      6.35 o 
  13   5   3      109.55       83.31      7.32 o 
   0   6   3     1091.57      687.03     12.02 o 
   1   6   3      121.28       92.46      3.09 o 
   2   6   3     1275.47     1286.26     13.17 o 
   3   6   3       13.43       23.81      2.38 o 
   4   6   3     2033.87     2232.99     24.42 o 
   5   6   3      210.55      228.38      6.27 o 
   6   6   3      905.08      817.94     15.51 o 
   7   6   3        9.35        6.63      2.83 o 
   8   6   3      882.35      904.99     13.89 o 
   9   6   3        2.33        6.77      3.07 o 
  10   6   3      290.56      258.99     10.21 o 
  11   6   3       24.68       16.73      6.12 o 
  12   6   3      172.75      176.59      9.57 o 
  13   6   3        2.17        7.98      5.19 o 
   1   7   3     2074.86     2097.25     43.60 o 
   2   7   3       22.92       35.30      2.89 o 
   3   7   3     1658.73     1596.71     19.37 o 
   4   7   3      263.50      238.85      6.61 o 
   5   7   3     1103.90     1210.25     16.40 o 
   6   7   3      281.44      320.27      8.89 o 
   7   7   3      189.08      188.91      7.86 o 
   8   7   3      118.67      130.49      6.90 o 
   9   7   3     1029.73     1055.79     20.95 o 
  10   7   3       72.40       80.99      8.40 o 
  11   7   3      398.15      410.99     16.78 o 
  12   7   3        1.47        0.58      6.03 o 
   0   8   3      172.94      161.04     13.18 o 
   1   8   3      174.64      152.72      5.49 o 
   2   8   3        1.32        7.83      2.57 o 
   3   8   3       11.81       14.31      3.05 o 
   4   8   3      454.91      412.28      9.71 o 
   5   8   3      301.78      305.83      9.09 o 
   6   8   3      124.10      143.57      6.65 o 
   7   8   3      145.38      154.44      7.06 o 
   8   8   3       96.36       98.33      7.50 o 
   9   8   3        1.94       11.94      5.00 o 
  10   8   3        6.84       10.92      5.01 o 
  11   8   3       35.13       29.81      6.20 o 
   1   9   3      217.91      185.79      7.04 o 
   2   9   3       92.26      101.17      5.74 o 
   3   9   3      867.29      953.68     16.58 o 
   4   9   3       44.07       35.72      4.66 o 
   5   9   3     1218.47     1286.50     20.58 o 
   6   9   3       38.19       44.56      5.12 o 
   7   9   3      794.24      818.19     18.70 o 
   8   9   3        6.38        5.72      4.94 o 
   9   9   3      303.18      309.64     12.34 o 
   0  10   3       74.28       76.52      7.22 o 
   1  10   3        5.73        5.58      4.17 o 
   2  10   3      126.25      149.37      8.09 o 
   3  10   3       50.91       52.90      6.07 o 
   4  10   3      362.72      374.71     12.39 o 
   5  10   3       39.58       37.67      5.86 o 
   6  10   3      547.13      609.87     16.44 o 
   7  10   3       39.23       27.39      6.20 o 
   1  11   3       91.93      105.58     11.07 o 
   2  11   3        5.27        0.64      4.61 o 
   3  11   3       74.07       74.22      7.11 o 
   4  11   3        1.70       -2.96      5.65 o 
   0   0   4     3486.33     4097.96     88.51 o 
   1   0   4     2950.56     2888.49     44.50 o 
   2   0   4       16.90       13.09      1.68 o 
   3   0   4      882.26     1178.75     20.89 o 
   4   0   4    13132.19    13457.55    139.72 o 
   5   0   4    15329.89    15712.29    163.15 o 
   6   0   4    15909.05    17157.86    178.41 o 
   7   0   4        2.64        3.53      1.92 o 
   8   0   4     3327.07     3301.10     39.19 o 
   9   0   4      137.31       67.33      9.04 o 
  10   0   4      679.79      637.65     18.60 o 
  11   0   4      842.81      928.76     24.24 o 
  12   0   4      561.26      506.77     18.66 o 
  13   0   4        0.01       -8.18      5.46 o 
  14   0   4      449.88      497.28     20.07 o 
  15   0   4       54.78       85.99     10.40 o 
   1   1   4       27.36       33.41      1.29 o 
   2   1   4     1031.78     1068.58     10.15 o 
   3   1   4       62.77       53.21      2.31 o 
   4   1   4       14.05        4.50      1.04 o 
   5   1   4     2492.05     2530.76     21.13 o 
   6   1   4      200.82      162.57      3.21 o 
   7   1   4      613.66      630.14      7.20 o 
   8   1   4      101.28       56.53      2.43 o 
   9   1   4      344.51      363.97      6.45 o 
  10   1   4        6.47        3.23      2.10 o 
  11   1   4      137.29      145.68      5.63 o 
  12   1   4        8.02        2.57      3.35 o 
  13   1   4      155.73      173.85      8.03 o 
  14   1   4        4.52        9.46      4.69 o 
  15   1   4       15.63       10.64      7.16 o 
   0   2   4    87860.62    83612.15   1221.88 o 
   1   2   4     2410.16     2199.95     17.83 o 
   2   2   4      607.96      718.92     10.61 o 
   3   2   4       99.91      174.43      5.63 o 
   4   2   4     2307.46     2299.59     19.24 o 
   5   2   4      833.66      617.84      6.78 o 
   6   2   4     1470.10     1122.94     11.41 o 
   7   2   4      152.13       97.39      3.23 o 
   8   2   4     2852.73     2973.70     25.92 o 
   9   2   4       11.97       -1.28      2.01 o 
  10   2   4      578.81      576.58      9.51 o 
  11   2   4       97.27       88.50      4.43 o 
  12   2   4     2763.01     2770.78     28.68 o 
  13   2   4       15.06       14.28      3.72 o 
  14   2   4      289.68      275.92      8.73 o 
  15   2   4       13.07        8.32      5.84 o 
   1   3   4    21548.28    22488.59    161.06 o 
   2   3   4     1725.14     1866.20     18.79 o 
   3   3   4     9374.04     9325.55     75.23 o 
   4   3   4      609.84      915.28     11.40 o 
   5   3   4     4133.93     4391.23     37.86 o 
   6   3   4        3.52       -0.72      1.18 o 
   7   3   4     1805.71     1888.24     19.38 o 
   8   3   4      338.59      252.16      6.97 o 
   9   3   4     1672.44     1560.15     17.69 o 
  10   3   4      548.00      544.34      9.51 o 
  11   3   4     1473.87     1428.70     17.58 o 
  12   3   4       41.85       32.62      3.81 o 
  13   3   4      816.35      741.09     12.62 o 
  14   3   4       28.21       45.56      8.55 o 
   0   4   4     5352.33     6009.07     65.73 o 
   1   4   4      693.10      670.96      7.45 o 
   2   4   4      114.56      128.24      3.42 o 
   3   4   4       84.48       51.27      3.14 o 
   4   4   4      137.41      127.99      3.82 o 
   5   4   4      319.69      469.87      7.75 o 
   6   4   4      523.16      561.78      8.53 o 
   7   4   4       98.84      114.35      4.16 o 
   8   4   4        6.40       10.80      2.56 o 
   9   4   4       45.18       64.45      3.83 o 
  10   4   4       96.81      116.23      4.87 o 
  11   4   4       10.86       -0.57      2.75 o 
  12   4   4      232.04      206.13      7.95 o 
  13   4   4        6.00        5.67      4.67 o 
  14   4   4        1.60        0.26      5.42 o 
   1   5   4      788.26      748.53      8.52 o 
   2   5   4       29.77       13.38      1.48 o 
   3   5   4     2316.21     2474.02     23.42 o 
   4   5   4      506.23      348.43      7.04 o 
   5   5   4     4679.49     4453.48     43.11 o 
   6   5   4        0.05       -1.32      2.22 o 
   7   5   4     1720.65     1699.35     18.75 o 
   8   5   4        0.14        7.12      2.62 o 
   9   5   4     1238.24     1322.24     17.81 o 
  10   5   4       69.11       53.50      4.24 o 
  11   5   4       25.99       40.72      5.59 o 
  12   5   4        1.91       -1.68      4.55 o 
  13   5   4      250.42      303.75     11.95 o 
   0   6   4      618.90      741.24     15.33 o 
   1   6   4      126.73      124.97      3.63 o 
   2   6   4      340.44      335.91      6.26 o 
   3   6   4       16.80       21.03      2.62 o 
   4   6   4      127.14      127.93      4.73 o 
   5   6   4       36.62       12.28      2.73 o 
   6   6   4     2191.15     2254.71     25.51 o 
   7   6   4      343.99      385.00     13.33 o 
   8   6   4      206.71      204.00      6.82 o 
   9   6   4        7.29       12.13      3.10 o 
  10   6   4      300.00      318.51      9.78 o 
  11   6   4       52.86       60.63      6.53 o 
  12   6   4      344.86      397.11     13.90 o 
  13   6   4        0.74        2.47      4.91 o 
   1   7   4      675.53      657.02     12.87 o 
   2   7   4       22.57       28.94      2.80 o 
   3   7   4      602.10      597.42     10.36 o 
   4   7   4       14.10        8.08      2.69 o 
   5   7   4       56.24       62.40      4.25 o 
   6   7   4      119.31      103.42      5.06 o 
   7   7   4       23.67       21.08      3.93 o 
   8   7   4       61.26       63.03      8.18 o 
   9   7   4      189.19      198.14      8.40 o 
  10   7   4        1.87        0.70      4.23 o 
  11   7   4      201.50      191.07      9.91 o 
  12   7   4       19.75       26.32      7.01 o 
   0   8   4     2307.53     2080.47    156.39 o 
   1   8   4       21.97       29.41      3.29 o 
   2   8   4      695.95      747.94     12.22 o 
   3   8   4        4.39        9.45      2.97 o 
   4   8   4     1691.40     1802.34     22.31 o 
   5   8   4       12.63       15.26      3.39 o 
   6   8   4      141.88      130.32      6.57 o 
   7   8   4        0.85       -1.83      3.49 o 
   8   8   4     1064.46     1094.13     21.81 o 
   9   8   4        0.01       -2.58      4.36 o 
  10   8   4      396.89      441.35     14.29 o 
   1   9   4      133.00      133.67      7.04 o 
   2   9   4        9.40        7.59      3.60 o 
   3   9   4      314.16      339.10      9.63 o 
   4   9   4       84.88      106.32      6.19 o 
   5   9   4       93.12       98.34      6.25 o 
   6   9   4        9.43       13.33      4.19 o 
   7   9   4      147.56      186.72     10.51 o 
   8   9   4        6.42        5.30      5.00 o 
   9   9   4        4.47       -2.28      4.93 o 
   0  10   4       61.61       63.44      8.65 o 
   1  10   4      103.80      104.36      6.31 o 
   2  10   4      227.90      217.87      9.42 o 
   3  10   4        1.58        0.27      5.16 o 
   4  10   4      221.32      242.72     10.25 o 
   5  10   4       70.64       77.51      6.98 o 
   6  10   4      196.86      185.08      9.80 o 
   7  10   4       18.52       12.01      6.27 o 
   1  11   4      422.36      436.77     22.90 o 
   2  11   4        8.77       11.35      6.03 o 
   3  11   4      193.35      200.52      9.83 o 
   1   1   5      533.08      569.08      6.79 o 
   2   1   5        0.41       -0.36      0.98 o 
   3   1   5     1807.49     1618.03     13.99 o 
   4   1   5        9.57       19.72      1.34 o 
   5   1   5     2957.42     2713.80     22.62 o 
   6   1   5      249.41      299.51      4.93 o 
   7   1   5     2234.52     2313.15     19.41 o 
   8   1   5        0.70        0.09      1.56 o 
   9   1   5     2584.67     2576.50     23.43 o 
  10   1   5       28.05       35.54      3.46 o 
  11   1   5       99.58       99.99      5.41 o 
  12   1   5       12.12        7.98      3.49 o 
  13   1   5     1067.11     1199.51     22.09 o 
  14   1   5        1.64       -2.87      4.90 o 
  15   1   5      292.30      284.51     11.51 o 
   0   2   5      136.32       72.19      2.46 o 
   1   2   5     2113.22     2399.72     20.90 o 
   2   2   5     4405.19     4538.38     37.51 o 
   3   2   5      199.55      191.55      3.39 o 
   4   2   5     1924.44     1985.11     17.14 o 
   5   2   5      217.25      259.49      4.33 o 
   6   2   5      490.58      444.34      8.08 o 
   7   2   5      425.79      455.35      6.68 o 
   8   2   5      650.03      747.29     10.35 o 
   9   2   5      335.41      382.28      7.39 o 
  10   2   5      166.90      180.65      5.59 o 
  11   2   5      240.01      276.98      7.10 o 
  12   2   5      212.40      227.55      7.48 o 
  13   2   5        5.08        4.79      3.56 o 
  14   2   5      109.03      104.84      6.62 o 
   1   3   5     1139.59     1152.03     10.69 o 
   2   3   5      538.12      459.75      6.44 o 
   3   3   5     1234.43     1223.15     13.88 o 
   4   3   5       35.61       30.48      2.34 o 
   5   3   5      387.56      478.90      7.29 o 
   6   3   5        8.98        6.28      1.86 o 
   7   3   5       62.50       64.15      3.26 o 
   8   3   5       14.81       14.31      2.43 o 
   9   3   5      421.05      350.86      7.38 o 
  10   3   5      184.20      188.28      5.82 o 
  11   3   5      493.18      498.86      9.57 o 
  12   3   5        0.63        3.02      3.13 o 
  13   3   5       61.39       59.23      5.01 o 
  14   3   5        2.38        2.45      3.86 o 
   0   4   5    12848.75    14231.57    150.00 o 
   1   4   5      126.35      145.49      3.47 o 
   2   4   5     1029.94      973.23      9.20 o 
   3   4   5      143.78      131.48      4.92 o 
   4   4   5     4547.26     4358.88     38.21 o 
   5   4   5       21.92       19.79      2.47 o 
   6   4   5     5450.56     5394.33     46.76 o 
   7   4   5       32.05       32.97      2.64 o 
   8   4   5     2279.46     2466.54     25.09 o 
   9   4   5       25.87       24.36      3.15 o 
  10   4   5        5.22        3.20      2.67 o 
  11   4   5        2.74       -0.42      2.73 o 
  12   4   5      716.38      732.12     12.51 o 
  13   4   5       14.54        9.71      4.29 o 
  14   4   5      211.13      230.46     14.14 o 
   1   5   5      259.41      399.58      6.19 o 
   2   5   5        2.01       -2.10      1.40 o 
   3   5   5      874.66      797.36     13.25 o 
   4   5   5        4.38        1.80      1.98 o 
   5   5   5     1200.81     1325.03     16.67 o 
   6   5   5       97.81      104.75      4.58 o 
   7   5   5     1187.03     1261.28     15.38 o 
   8   5   5        0.04        0.27      2.45 o 
   9   5   5      140.74      135.03      5.98 o 
  10   5   5       32.92       34.42      3.95 o 
  11   5   5       40.21       54.53      4.69 o 
  12   5   5        7.94        7.00      4.72 o 
  13   5   5       52.33       65.99      7.09 o 
   0   6   5     1103.52     1175.50     17.61 o 
   1   6   5       96.76       69.56      4.00 o 
   2   6   5      705.74      676.82      9.43 o 
   3   6   5        0.73        0.18      2.03 o 
   4   6   5     1001.35     1080.35     17.26 o 
   5   6   5       50.02       49.72      3.69 o 
   6   6   5      687.24      658.71     11.31 o 
   7   6   5        0.02        0.36      2.63 o 
   8   6   5      397.74      430.67      8.62 o 
   9   6   5       43.29       40.78      3.72 o 
  10   6   5      480.94      470.81     10.52 o 
  11   6   5        0.00       -3.15      4.28 o 
  12   6   5      116.46      149.31      9.03 o 
   1   7   5      663.35      741.58     10.50 o 
   2   7   5       41.45       43.66      3.48 o 
   3   7   5      518.09      483.72      9.34 o 
   4   7   5      162.37      190.50      6.97 o 
   5   7   5       87.37       99.65      4.98 o 
   6   7   5        3.50        4.96      2.89 o 
   7   7   5       33.40       25.70      3.75 o 
   8   7   5        0.65       -0.67      2.85 o 
   9   7   5      845.48      863.23     16.56 o 
  10   7   5        5.89        5.92      6.05 o 
  11   7   5      361.17      393.66     13.41 o 
   0   8   5       72.94       73.17      8.68 o 
   1   8   5       12.18       23.25      3.65 o 
   2   8   5        2.03       -1.73      2.73 o 
   3   8   5       51.51       59.04      4.87 o 
   4   8   5       73.63       66.79      5.49 o 
   5   8   5       13.66       15.36      3.49 o 
   6   8   5      120.73       98.45      6.13 o 
   7   8   5       66.64       69.54      5.74 o 
   8   8   5       22.30       20.26      4.51 o 
   9   8   5        0.15       -5.34      4.22 o 
  10   8   5       32.90       23.45      5.84 o 
   1   9   5      440.05      439.62     10.77 o 
   2   9   5       45.34       35.58      4.47 o 
   3   9   5      478.96      460.86     15.72 o 
   4   9   5       15.57       13.66      4.15 o 
   5   9   5     1009.24      945.89     17.40 o 
   6   9   5        0.32        0.37      3.76 o 
   7   9   5      455.39      473.35     12.53 o 
   8   9   5       27.09       30.60      6.14 o 
   9   9   5      351.59      331.20     12.83 o 
   0  10   5      386.70      465.78     26.12 o 
   1  10   5        0.03       -3.69      4.11 o 
   2  10   5      370.68      404.10     16.00 o 
   3  10   5        0.56       -4.08      4.21 o 
   4  10   5      315.01      299.59     11.46 o 
   5  10   5       12.31       10.94      5.08 o 
   6  10   5      229.63      209.11     11.13 o 
   1  11   5       26.13       17.94      8.04 o 
   2  11   5       17.07        1.44      5.45 o 
   0   0   6     9596.92     9155.83    194.13 o 
   1   0   6     5348.84     5410.88    118.02 o 
   2   0   6       26.54       22.16      2.59 o 
   3   0   6     1485.80     1435.00     17.88 o 
   4   0   6     1286.92     1123.61     14.97 o 
   5   0   6     2651.89     2979.59     34.47 o 
   6   0   6       19.09      102.82      4.11 o 
   7   0   6      450.14      517.35      9.62 o 
   8   0   6     3520.34     3452.88     48.21 o 
   9   0   6       11.54       16.54      3.84 o 
  10   0   6     1556.35     1659.99     28.26 o 
  11   0   6       29.34       25.55      6.11 o 
  12   0   6     1122.73     1175.44     51.82 o 
  13   0   6      111.67      104.59     10.23 o 
  14   0   6      453.01      507.79     20.42 o 
  15   0   6       30.19       33.73      9.30 o 
   1   1   6       68.98       52.68      1.97 o 
   2   1   6       40.70       29.05      1.65 o 
   3   1   6     1768.78     1540.41     14.57 o 
   4   1   6      549.31      491.79      6.44 o 
   5   1   6      200.21      247.77      4.57 o 
   6   1   6        3.50        5.31      1.54 o 
   7   1   6      100.70       97.73      3.53 o 
   8   1   6        0.25        1.59      1.79 o 
   9   1   6      198.98      194.04      5.79 o 
  10   1   6      182.87      179.08      6.59 o 
  11   1   6       12.72       16.15      3.65 o 
  12   1   6        7.78        8.83      4.12 o 
  13   1   6       34.02       29.53      6.61 o 
  14   1   6        0.80       -4.36      4.42 o 
   0   2   6    14853.58    15087.84    156.32 o 
   1   2   6      938.02     1071.69      9.90 o 
   2   2   6     1568.86     1154.03     11.50 o 
   3   2   6      486.19      454.35      5.99 o 
   4   2   6     4270.82     4019.06     32.08 o 
   5   2   6       46.50       76.50      2.66 o 
   6   2   6     2627.88     3113.64     26.33 o 
   7   2   6       39.06       38.36      2.70 o 
   8   2   6     1853.98     1872.32     19.72 o 
   9   2   6        3.89        2.19      2.26 o 
  10   2   6      820.17      673.00     10.60 o 
  11   2   6      336.02      301.84      8.17 o 
  12   2   6     1812.47     1681.30     22.12 o 
  13   2   6        0.22        3.70      3.88 o 
  14   2   6      228.21      244.50     10.40 o 
   1   3   6    22266.19    23114.97    158.86 o 
   2   3   6      327.05      339.78      4.75 o 
   3   3   6     5182.99     5569.48     50.54 o 
   4   3   6      378.39      387.18      6.86 o 
   5   3   6     2701.15     2418.21     23.13 o 
   6   3   6        5.93       12.07      2.12 o 
   7   3   6     2417.80     2177.09     22.06 o 
   8   3   6      125.35      123.83      4.54 o 
   9   3   6     1577.33     1632.62     18.68 o 
  10   3   6      273.85      249.45      6.65 o 
  11   3   6      937.31      973.01     14.07 o 
  12   3   6      104.41       96.78      5.61 o 
  13   3   6      505.30      457.06     13.57 o 
  14   3   6       18.51       22.36      4.63 o 
   0   4   6     2882.98     3415.07     39.57 o 
   1   4   6     2987.34     3314.35     27.12 o 
   2   4   6       15.19        5.75      1.14 o 
   3   4   6        0.27       -1.11      1.44 o 
   4   4   6       18.74       16.46      2.11 o 
   5   4   6       23.85       33.09      3.82 o 
   6   4   6       15.21        7.83      2.30 o 
   7   4   6        2.59       -3.07      2.05 o 
   8   4   6        0.80        1.23      2.36 o 
   9   4   6        5.49        2.65      2.48 o 
  10   4   6       97.76       94.42      4.67 o 
  11   4   6      483.64      509.44     10.10 o 
  12   4   6      230.10      206.75      6.96 o 
  13   4   6       21.04       21.55      5.35 o 
   1   5   6      848.51      755.50      9.40 o 
   2   5   6        6.94        4.01      1.66 o 
   3   5   6     2641.30     2389.87     25.44 o 
   4   5   6       11.04        7.91      2.08 o 
   5   5   6     3274.75     3486.67     32.71 o 
   6   5   6        0.04        1.22      2.29 o 
   7   5   6      144.10      186.25      5.66 o 
   8   5   6      188.12      193.40      5.90 o 
   9   5   6      986.67      994.10     14.13 o 
  10   5   6       73.35       56.03      4.27 o 
  11   5   6       58.48       64.47      4.75 o 
  12   5   6        7.68       11.16      4.28 o 
  13   5   6      303.88      318.29     12.40 o 
   0   6   6      699.67      728.75     15.51 o 
   1   6   6        7.84        3.86      1.81 o 
   2   6   6      132.12      131.61      4.74 o 
   3   6   6       10.56       11.66      2.83 o 
   4   6   6       17.02       12.72      2.62 o 
   5   6   6     1064.79     1052.29     15.00 o 
   6   6   6      852.08      766.51     12.53 o 
   7   6   6      588.83      537.67     10.60 o 
   8   6   6      310.87      292.93      9.76 o 
   9   6   6       20.95       20.61      3.87 o 
  10   6   6      167.14      186.40      8.46 o 
  11   6   6        2.26       -3.71      3.71 o 
  12   6   6      351.35      392.42     13.46 o 
   1   7   6      270.61      256.17      8.65 o 
   2   7   6       57.19       56.64      3.82 o 
   3   7   6      352.26      331.15      7.87 o 
   4   7   6      113.89      120.49      5.26 o 
   5   7   6      464.11      478.55      9.87 o 
   6   7   6        1.00       -0.04      2.82 o 
   7   7   6      542.95      557.37     11.28 o 
   8   7   6       12.53       14.25      3.68 o 
   9   7   6      142.03      141.53      6.46 o 
  10   7   6       28.17       10.60      4.32 o 
  11   7   6       27.31       22.12      5.68 o 
   0   8   6      327.73      273.10     13.08 o 
   1   8   6       28.37       22.03      3.91 o 
   2   8   6      632.59      592.96     12.30 o 
   3   8   6       12.04       11.63      3.45 o 
   4   8   6     1802.41     1795.18     22.73 o 
   5   8   6       78.56       82.15      5.83 o 
   6   8   6      554.06      598.14     11.94 o 
   7   8   6       28.36       18.20      4.32 o 
   8   8   6      684.66      664.10     13.11 o 
   9   8   6        3.66        6.97      4.20 o 
  10   8   6      449.02      429.81     14.33 o 
   1   9   6      127.61      142.31      7.60 o 
   2   9   6       49.54       60.33      5.20 o 
   3   9   6      260.11      248.58      8.67 o 
   4   9   6       10.20        3.99      3.73 o 
   5   9   6       63.76       83.75      6.93 o 
   6   9   6       10.28       12.85      4.27 o 
   7   9   6       50.05       50.97      7.76 o 
   8   9   6        9.14        8.21      4.59 o 
   0  10   6      505.90      523.08     25.91 o 
   1  10   6       66.20       48.42      6.13 o 
   2  10   6       59.29       58.76      6.41 o 
   3  10   6        9.99        6.88      4.10 o 
   4  10   6      225.08      225.99     12.12 o 
   5  10   6        8.83        9.78      5.02 o 
   6  10   6      175.72      176.55      9.78 o 
   1   1   7     5552.43     5252.83     42.91 o 
   2   1   7      468.70      505.83      6.92 o 
   3   1   7     2357.88     2260.99     20.48 o 
   4   1   7      139.24      149.02      3.55 o 
   5   1   7     5458.76     5627.08     47.01 o 
   6   1   7       10.37        6.12      1.57 o 
   7   1   7     2079.62     2039.15     21.71 o 
   8   1   7        7.60       13.05      3.01 o 
   9   1   7     2582.30     2429.48     32.73 o 
  10   1   7       72.69       77.30      5.55 o 
  11   1   7      971.83      874.29     19.77 o 
  12   1   7       40.90       27.12      4.91 o 
  13   1   7      977.61      959.61     19.79 o 
  14   1   7       10.49        4.76      4.89 o 
   0   2   7     4879.49     5150.72     56.07 o 
   1   2   7       29.23       31.44      2.10 o 
   2   2   7     2001.64     1952.20     18.06 o 
   3   2   7        9.66        5.69      1.28 o 
   4   2   7     5847.32     6017.73     46.74 o 
   5   2   7     2093.78     2141.91     19.06 o 
   6   2   7     2109.37     2067.41     20.61 o 
   7   2   7      209.88      221.39      5.43 o 
   8   2   7      885.27      906.27     12.05 o 
   9   2   7      139.64      146.00      4.91 o 
  10   2   7      361.53      353.15      8.47 o 
  11   2   7       63.08       76.03      5.29 o 
  12   2   7      268.66      204.25      8.50 o 
  13   2   7        2.65        4.45      4.39 o 
  14   2   7       46.22       50.92      6.53 o 
   1   3   7      635.94      621.61      6.21 o 
   2   3   7        2.78       -0.11      1.08 o 
   3   3   7     1324.36     1385.15     15.76 o 
   4   3   7        0.21       -2.09      1.59 o 
   5   3   7     1213.93      999.12     12.07 o 
   6   3   7       38.80       53.47      3.11 o 
   7   3   7      365.37      287.13      6.54 o 
   8   3   7       21.37       32.30      3.40 o 
   9   3   7      388.26      412.20      8.24 o 
  10   3   7       41.64       50.66      3.82 o 
  11   3   7      185.57      221.74      7.42 o 
  12   3   7        8.47       11.68      3.66 o 
  13   3   7       79.97       78.61      5.73 o 
  14   3   7       23.76       14.51      5.01 o 
   0   4   7    24384.39    23490.41    217.48 o 
   1   4   7     1198.08     1338.07     12.14 o 
   2   4   7     3174.55     3214.87     26.98 o 
   3   4   7        0.12        2.08      1.70 o 
   4   4   7     3130.11     3266.03     30.24 o 
   5   4   7      444.36      483.91     13.13 o 
   6   4   7     4271.48     4201.83     38.12 o 
   7   4   7       96.49       77.30      3.88 o 
   8   4   7     1206.39     1274.24     16.54 o 
   9   4   7       55.00       57.02      3.96 o 
  10   4   7      469.70      435.14      9.12 o 
  11   4   7      207.65      208.81      9.70 o 
  12   4   7     1291.28     1369.14     20.17 o 
  13   4   7       56.59       53.15      5.34 o 
   1   5   7      700.57      871.80     10.79 o 
   2   5   7      510.53      525.42      8.14 o 
   3   5   7      396.88      384.26      7.58 o 
   4   5   7       39.11       32.08      2.90 o 
   5   5   7      516.50      482.09     12.46 o 
   6   5   7      227.65      237.55      6.35 o 
   7   5   7       97.09       92.03      4.06 o 
   8   5   7       80.94       62.43      3.78 o 
   9   5   7      282.82      290.67      7.59 o 
  10   5   7        0.08       -3.11      2.80 o 
  11   5   7      421.78      440.96      9.86 o 
  12   5   7        9.87        4.85      3.60 o 
  13   5   7       59.99       51.27      8.02 o 
   0   6   7      207.95      208.24      8.04 o 
   1   6   7       26.17       27.72      2.87 o 
   2   6   7      620.46      641.28     10.58 o 
   3   6   7        2.67        1.78      2.33 o 
   4   6   7     1692.26     1622.70     20.07 o 
   5   6   7      501.22      562.84     10.49 o 
   6   6   7       86.11       69.18      6.17 o 
   7   6   7      105.29      112.19      5.60 o 
   8   6   7      846.89      877.92     13.40 o 
   9   6   7        1.51        1.38      2.91 o 
  10   6   7      253.76      298.53      8.23 o 
  11   6   7       11.66       10.38      3.84 o 
  12   6   7       51.81       58.58      6.51 o 
   1   7   7      192.08      165.05      6.30 o 
   2   7   7       85.87       67.92      4.64 o 
   3   7   7      549.16      625.86     11.11 o 
   4   7   7      333.27      288.34      7.77 o 
   5   7   7     1320.52     1348.27     18.52 o 
   6   7   7       91.84       93.87      5.27 o 
   7   7   7     1003.43      988.11     15.81 o 
   8   7   7        6.27       11.64      3.28 o 
   9   7   7      450.17      456.70      9.23 o 
  10   7   7        6.50        4.79      3.55 o 
  11   7   7      154.43      177.41      8.64 o 
   0   8   7       66.08       18.23      7.98 o 
   1   8   7      107.05      115.80      6.85 o 
   2   8   7        1.37        0.09      3.01 o 
   3   8   7       75.60       68.28      5.22 o 
   4   8   7        7.19        4.05      3.47 o 
   5   8   7        0.53        4.56      3.08 o 
   6   8   7       10.25       14.85      3.74 o 
   7   8   7        0.70        3.42      3.29 o 
   8   8   7       47.39       57.26      5.15 o 
   9   8   7        2.84        2.48      4.05 o 
   1   9   7     1138.21     1124.33     21.35 o 
   2   9   7        0.68       -5.60      3.74 o 
   3   9   7      537.00      528.15     12.49 o 
   4   9   7        0.39        4.50      3.69 o 
   5   9   7      356.79      353.24     10.63 o 
   6   9   7        0.55        0.05      4.57 o 
   7   9   7      286.03      261.46      9.80 o 
   8   9   7       22.05       17.13      5.09 o 
   0  10   7      714.00      635.84     22.89 o 
   1  10   7        0.35       -0.55      4.33 o 
   2  10   7      384.30      396.98     12.96 o 
   3  10   7       10.22       10.71      4.86 o 
   4  10   7      209.19      259.22     12.90 o 
   5  10   7       17.41       14.35      5.28 o 
   0   0   8     3836.47     3957.11     89.77 o 
   1   0   8      240.22      166.82      7.86 o 
   2   0   8     2436.72     2227.67     30.89 o 
   3   0   8      324.09      328.01      6.78 o 
   4   0   8     4322.78     4108.82     46.32 o 
   5   0   8     1141.58     1108.76     15.79 o 
   6   0   8       38.36       35.51      3.77 o 
   7   0   8      164.14      176.09      8.18 o 
   8   0   8     1636.35     1860.56     29.85 o 
   9   0   8      254.19      272.49     21.22 o 
  10   0   8     1101.23     1087.54     27.40 o 
  11   0   8       76.95       76.67      8.42 o 
  12   0   8     1323.43     1296.19     32.70 o 
  13   0   8        7.41       -5.47      5.94 o 
  14   0   8      224.04      189.65     13.57 o 
   1   1   8      599.65      676.78      7.88 o 
   2   1   8      377.85      335.20      5.66 o 
   3   1   8      394.33      458.55      5.81 o 
   4   1   8        0.01       10.23      1.58 o 
   5   1   8      111.50       71.29      2.79 o 
   6   1   8      221.17      241.74      5.46 o 
   7   1   8      292.98      221.02      6.77 o 
   8   1   8      122.04       91.06      5.38 o 
   9   1   8      123.24      125.02      6.39 o 
  10   1   8      163.73      144.21      7.08 o 
  11   1   8        2.80        8.63      3.80 o 
  12   1   8       16.22       18.28      4.60 o 
  13   1   8      104.64       94.07      7.31 o 
  14   1   8       39.13       36.62      6.25 o 
   0   2   8      167.75      122.01      4.12 o 
   1   2   8     1854.82     1865.47     16.28 o 
   2   2   8      318.68      366.10      5.27 o 
   3   2   8       33.23       38.52      2.21 o 
   4   2   8     1995.00     2104.16     19.97 o 
   5   2   8      668.82      663.70      9.86 o 
   6   2   8     3506.65     3406.89     31.32 o 
   7   2   8       99.62       81.05      4.44 o 
   8   2   8     1407.84     1368.69     17.29 o 
   9   2   8       76.62       63.95      4.60 o 
  10   2   8      156.59      172.20      6.83 o 
  11   2   8      396.05      363.94      9.85 o 
  12   2   8       94.93      120.55      6.56 o 
  13   2   8        1.09       -5.75      3.83 o 
  14   2   8      156.37      169.84     11.47 o 
   1   3   8       11.98        9.09      1.28 o 
   2   3   8      626.79      534.12      6.99 o 
   3   3   8     4052.97     3776.94     36.24 o 
   4   3   8       63.14       91.27      3.76 o 
   5   3   8     6123.35     6269.04     53.37 o 
   6   3   8      401.01      406.86      7.45 o 
   7   3   8     1696.64     1966.25     20.85 o 
   8   3   8       66.72       51.54      3.58 o 
   9   3   8     1144.48     1171.53     15.37 o 
  10   3   8      116.28      106.40      5.40 o 
  11   3   8        8.57        5.57      3.31 o 
  12   3   8       52.66       67.60      6.40 o 
  13   3   8      238.63      295.12     10.93 o 
   0   4   8     3691.47     3848.05     39.39 o 
   1   4   8     1275.88     1252.59     10.95 o 
   2   4   8      134.55      137.33      4.13 o 
   3   4   8       19.45       19.17      2.26 o 
   4   4   8       12.54        9.83      2.12 o 
   5   4   8      291.51      239.43      7.63 o 
   6   4   8     1060.59     1026.09     14.73 o 
   7   4   8        2.99        1.63      2.26 o 
   8   4   8       10.29       11.71      2.74 o 
   9   4   8       31.51       26.21      3.76 o 
  10   4   8       10.97       18.46      3.38 o 
  11   4   8      221.84      218.30      7.76 o 
  12   4   8       77.32       76.83      6.45 o 
  13   4   8        0.11       -0.90      3.83 o 
   1   5   8     3860.26     4007.85     35.88 o 
   2   5   8       24.98       23.55      2.48 o 
   3   5   8     1362.17     1500.15     16.76 o 
   4   5   8       46.08       34.87      2.99 o 
   5   5   8        8.48       11.97      2.77 o 
   6   5   8        3.78        2.27      2.90 o 
   7   5   8      122.36      102.98      4.37 o 
   8   5   8       55.02       73.08      4.37 o 
   9   5   8      600.59      635.42     11.22 o 
  10   5   8      160.19      140.76      6.32 o 
  11   5   8      781.40      835.07     13.93 o 
  12   5   8        0.14       -5.33      3.56 o 
   0   6   8     1262.35     1210.08     43.21 o 
   1   6   8        1.78       16.71      3.06 o 
   2   6   8       51.34       46.60      3.47 o 
   3   6   8       59.59       57.29      3.86 o 
   4   6   8      777.38      766.81     12.45 o 
   5   6   8       16.60       25.79      3.90 o 
   6   6   8      137.66      159.14      5.60 o 
   7   6   8      383.10      387.65     10.43 o 
   8   6   8      579.77      662.12     10.76 o 
   9   6   8      179.23      192.76      6.18 o 
  10   6   8       30.72       29.05      3.95 o 
  11   6   8       20.16       24.36      4.16 o 
   1   7   8      167.81      171.39      6.62 o 
   2   7   8       19.54       14.76      3.42 o 
   3   7   8        1.91        3.00      3.09 o 
   4   7   8       12.02        4.95      3.02 o 
   5   7   8      245.63      223.89      7.31 o 
   6   7   8        2.30       -0.57      3.04 o 
   7   7   8       55.89       66.55      5.06 o 
   8   7   8       32.67       15.51      3.48 o 
   9   7   8      182.86      185.03      6.35 o 
  10   7   8       18.04        9.84      3.81 o 
   0   8   8      445.80      518.61     21.32 o 
   1   8   8       20.91       20.44      4.39 o 
   2   8   8      694.85      651.93     26.04 o 
   3   8   8        1.29       -1.42      3.24 o 
   4   8   8      456.55      479.92     11.67 o 
   5   8   8      132.46      129.70      6.86 o 
   6   8   8      219.23      196.66      7.38 o 
   7   8   8       33.29       29.52      4.44 o 
   8   8   8      401.19      393.52      9.61 o 
   9   8   8        2.43        0.74      3.68 o 
   1   9   8      164.07      186.21     10.46 o 
   2   9   8       44.36       38.32      5.70 o 
   3   9   8       92.01       93.99      7.27 o 
   4   9   8        4.90        2.90      3.76 o 
   5   9   8        0.33       -1.50      3.83 o 
   6   9   8       29.28       22.34      4.90 o 
   7   9   8       31.20       35.50      6.27 o 
   0  10   8      520.09      481.62     20.53 o 
   1  10   8        1.49       -1.83      4.50 o 
   2  10   8       47.79       63.40      6.95 o 
   3  10   8        6.89        3.75      5.75 o 
   4  10   8      132.31      121.95      9.74 o 
   1   1   9     3413.64     3285.91     28.60 o 
   2   1   9      169.90      185.46      3.90 o 
   3   1   9     3783.21     3624.35     29.45 o 
   4   1   9       19.54       26.65      2.07 o 
   5   1   9      616.58      517.70      9.21 o 
   6   1   9       72.23       56.07      3.67 o 
   7   1   9      535.28      503.82     11.37 o 
   8   1   9      133.74      107.68      5.16 o 
   9   1   9     1528.28     1503.93     26.37 o 
  10   1   9       22.17       25.42      4.36 o 
  11   1   9      576.19      608.38     14.70 o 
  12   1   9       16.12       16.80      4.74 o 
  13   1   9      366.69      373.76     12.48 o 
   0   2   9     2258.31     2357.54     28.55 o 
   1   2   9      756.71      816.07      8.83 o 
   2   2   9      380.13      320.90      5.12 o 
   3   2   9       76.24       89.71      2.74 o 
   4   2   9     1966.93     1833.64     20.02 o 
   5   2   9      108.78      100.21      3.96 o 
   6   2   9      216.27      181.29      5.41 o 
   7   2   9       24.00       19.90      2.77 o 
   8   2   9      964.45     1012.69     17.84 o 
   9   2   9       38.55       46.55      4.40 o 
  10   2   9      320.02      324.54      9.18 o 
  11   2   9       89.35       74.86      5.42 o 
  12   2   9      274.36      268.76     11.67 o 
  13   2   9       44.23       35.74      5.99 o 
   1   3   9      243.04      231.69      4.21 o 
   2   3   9        0.34        2.60      2.08 o 
   3   3   9       79.60       68.70      3.30 o 
   4   3   9        1.51       -0.62      2.26 o 
   5   3   9      874.05      883.61     11.60 o 
   6   3   9       29.26       33.44      2.99 o 
   7   3   9       70.77       75.58      3.86 o 
   8   3   9       65.64       48.31      3.53 o 
   9   3   9      180.40      172.46      6.32 o 
  10   3   9       35.55       48.55      4.48 o 
  11   3   9        1.63       -4.64      3.37 o 
  12   3   9        0.37       -1.55      3.84 o 
  13   3   9      118.14      136.75     11.00 o 
   0   4   9     2370.50     2315.27     26.34 o 
   1   4   9      652.62      738.89      9.76 o 
   2   4   9     2041.13     1939.26     21.37 o 
   3   4   9      137.92      120.50      4.18 o 
   4   4   9     1135.21     1168.18     14.12 o 
   5   4   9     1523.17     1502.92     18.50 o 
   6   4   9        9.50        4.98      2.34 o 
   7   4   9      101.44       83.27      4.23 o 
   8   4   9      947.71      960.77     13.66 o 
   9   4   9        5.76        3.61      2.85 o 
  10   4   9      864.88      837.96     14.52 o 
  11   4   9      284.44      275.43      8.70 o 
  12   4   9      588.86      601.75     13.02 o 
   1   5   9      547.96      519.07      8.22 o 
   2   5   9      175.58      147.50      5.11 o 
   3   5   9      196.63      225.67      5.80 o 
   4   5   9       52.54       67.48      3.76 o 
   5   5   9      155.94      167.67      6.45 o 
   6   5   9       88.64       93.32      4.51 o 
   7   5   9       45.01       54.81      3.72 o 
   8   5   9       33.42       41.39      3.94 o 
   9   5   9      220.37      259.51      7.50 o 
  10   5   9       55.61       65.21      4.90 o 
  11   5   9      136.88      163.57      7.34 o 
  12   5   9       23.85       25.96      4.73 o 
   0   6   9      735.18      715.06     21.30 o 
   1   6   9      381.73      428.04      9.84 o 
   2   6   9      114.17      105.06      6.31 o 
   3   6   9       38.13       52.18      3.90 o 
   4   6   9      948.96      896.68     12.77 o 
   5   6   9       96.70      101.30      4.71 o 
   6   6   9     1458.98     1538.64     18.86 o 
   7   6   9       61.93       41.87      3.67 o 
   8   6   9      500.64      494.55      9.46 o 
   9   6   9        0.43        0.94      2.80 o 
  10   6   9       30.48       20.56      4.94 o 
  11   6   9      195.27      198.95      6.95 o 
   1   7   9      182.96      192.50      8.22 o 
   2   7   9        7.98       13.64      3.14 o 
   3   7   9      880.18      825.19     15.10 o 
   4   7   9       68.35       76.01      7.60 o 
   5   7   9     1490.49     1499.44     20.36 o 
   6   7   9       21.02       18.20      3.72 o 
   7   7   9      574.29      504.51     11.19 o 
   8   7   9        0.60        5.15      3.25 o 
   9   7   9      283.27      292.52      7.76 o 
  10   7   9       71.06       87.45      5.59 o 
   0   8   9       39.36       35.34      7.37 o 
   1   8   9        0.01       -3.81      3.73 o 
   2   8   9       13.28       12.70      4.42 o 
   3   8   9        9.64       15.28      3.83 o 
   4   8   9       22.90       18.72      4.26 o 
   5   8   9      140.06      138.12      7.12 o 
   6   8   9       25.96       21.28      4.58 o 
   7   8   9       28.01       31.04      4.59 o 
   8   8   9        0.12       -1.28      3.39 o 
   1   9   9      502.63      504.50     14.30 o 
   2   9   9        1.59       -0.52      4.17 o 
   3   9   9      172.96      167.78      8.99 o 
   4   9   9        0.34       -1.46      3.83 o 
   5   9   9      118.97      136.49      7.54 o 
   6   9   9        0.00        0.50      4.04 o 
   0  10   9       29.63       40.01     17.72 o 
   1  10   9        0.00       -1.08      4.62 o 
   2  10   9       93.16       95.87     13.41 o 
   3  10   9       13.58       -0.74      4.81 o 
   0   0  10    20113.62    20543.29    431.63 o 
   1   0  10      257.80      254.22      7.49 o 
   2   0  10     4728.55     4503.72     58.78 o 
   3   0  10        0.13       -2.67      2.26 o 
   4   0  10     7451.43     7506.29     81.81 o 
   5   0  10       10.92        0.74      2.41 o 
   6   0  10     1677.26     1718.70     27.83 o 
   7   0  10      380.99      421.79     22.52 o 
   8   0  10     1742.35     1784.56     37.65 o 
   9   0  10      266.37      222.36     11.93 o 
  10   0  10     1224.33     1094.91     86.27 o 
  11   0  10      104.93      100.54     17.41 o 
  12   0  10     1382.69     1137.35     33.10 o 
  13   0  10        0.74       -8.23      5.49 o 
   1   1  10     2888.62     2865.77     25.74 o 
   2   1  10       37.69       55.70      2.51 o 
   3   1  10      323.09      342.54      5.37 o 
   4   1  10       33.64       18.51      2.02 o 
   5   1  10      767.39      862.39     11.63 o 
   6   1  10        6.04        0.41      2.30 o 
   7   1  10      566.22      523.21     10.47 o 
   8   1  10        6.23        2.62      2.73 o 
   9   1  10      228.80      223.32     11.87 o 
  10   1  10       11.18        4.48      3.75 o 
  11   1  10      494.09      468.96     13.02 o 
  12   1  10       39.67       32.92      5.50 o 
  13   1  10      123.52      102.44      7.71 o 
   0   2  10      733.73      505.31      9.41 o 
   1   2  10      128.03      137.24      3.37 o 
   2   2  10      839.63      800.72      9.50 o 
   3   2  10       83.28       69.58      3.09 o 
   4   2  10     1402.27     1431.79     17.72 o 
   5   2  10      393.51      488.04      8.63 o 
   6   2  10      705.59      587.86      9.25 o 
   7   2  10       73.35       78.45      4.76 o 
   8   2  10      567.09      572.63     11.71 o 
   9   2  10       33.75       25.26      3.82 o 
  10   2  10      200.73      220.62      8.04 o 
  11   2  10        9.09        1.15      4.45 o 
  12   2  10       46.81       66.51      6.64 o 
  13   2  10        7.95        5.03      4.98 o 
   1   3  10      417.05      423.33      6.06 o 
   2   3  10      131.81      119.99      4.16 o 
   3   3  10     1807.91     1666.92     20.88 o 
   4   3  10      529.65      465.85      9.33 o 
   5   3  10     1968.82     1952.29     22.11 o 
   6   3  10      338.77      326.42      7.57 o 
   7   3  10      162.91      145.05      7.30 o 
   8   3  10      103.95      131.78      5.48 o 
   9   3  10     1445.48     1413.76     21.21 o 
  10   3  10        8.21       10.33      3.73 o 
  11   3  10      366.85      367.03     10.61 o 
  12   3  10        7.44        2.76      4.74 o 
   0   4  10      225.52      236.14     10.98 o 
   1   4  10       55.73       51.14      3.14 o 
   2   4  10        3.68        2.72      1.59 o 
   3   4  10        0.23       -0.52      1.84 o 
   4   4  10       86.93       67.37      4.11 o 
   5   4  10      926.46     1026.47     14.49 o 
   6   4  10       45.07       52.51      3.98 o 
   7   4  10      407.82      397.14      8.24 o 
   8   4  10       71.55       79.37      5.08 o 
   9   4  10        1.04        5.09      3.06 o 
  10   4  10        0.78       -0.23      3.17 o 
  11   4  10        2.88        0.10      3.51 o 
  12   4  10       37.31       36.00      5.40 o 
   1   5  10     2374.94     2193.04     27.17 o 
   2   5  10       92.20      104.86      6.17 o 
   3   5  10     1040.41     1076.07     13.77 o 
   4   5  10       30.42       23.50      3.09 o 
   5   5  10     1769.09     1667.32     19.31 o 
   6   5  10        0.69       -2.06      2.49 o 
   7   5  10     1608.86     1561.50     17.89 o 
   8   5  10        4.01        8.16      3.08 o 
   9   5  10      666.68      706.33     12.28 o 
  10   5  10       72.17       90.48      5.33 o 
  11   5  10      499.41      479.41     11.66 o 
   0   6  10     1541.46     1628.50     36.45 o 
   1   6  10     1063.08      958.40     19.02 o 
   2   6  10      832.85      861.98     14.95 o 
   3   6  10      121.15      124.26      5.41 o 
   4   6  10     1557.63     1551.61     18.52 o 
   5   6  10       15.06       25.38      3.45 o 
   6   6  10      494.83      526.24     10.18 o 
   7   6  10        3.16        0.38      2.63 o 
   8   6  10      210.70      202.02      7.48 o 
   9   6  10        4.77        6.02      3.08 o 
  10   6  10      302.06      305.82      8.11 o 
   1   7  10       82.04       81.39      7.13 o 
   2   7  10       20.01       14.65      4.32 o 
   3   7  10       35.41       22.77      4.02 o 
   4   7  10        1.39        0.68      3.20 o 
   5   7  10      152.84      137.84      6.77 o 
   6   7  10        4.17        9.37      3.52 o 
   7   7  10       80.82       69.04      5.35 o 
   8   7  10       24.84       28.41      4.10 o 
   9   7  10       60.34       47.46      4.76 o 
   0   8  10     1099.12     1076.30     29.89 o 
   1   8  10       63.20       60.21      6.26 o 
   2   8  10      410.39      448.24     15.42 o 
   3   8  10        4.32        2.05      4.09 o 
   4   8  10      386.81      422.31     11.39 o 
   5   8  10       13.18        8.50      6.07 o 
   6   8  10      714.03      726.25     15.43 o 
   7   8  10        1.20       -4.81      3.83 o 
   8   8  10      264.61      276.24      8.54 o 
   1   9  10        9.31        4.43      4.54 o 
   2   9  10       20.05        7.39      5.23 o 
   3   9  10        0.45        3.67      4.59 o 
   4   9  10        9.56        8.24      4.70 o 
   5   9  10       78.67       92.83      7.54 o 
   1   1  11     1622.49     1644.76     16.62 o 
   2   1  11       13.28       16.20      1.79 o 
   3   1  11     3070.05     3080.22     28.24 o 
   4   1  11       11.38       15.03      2.14 o 
   5   1  11     3642.89     3775.51     45.96 o 
   6   1  11       37.60       38.04      3.62 o 
   7   1  11      966.37     1019.20     16.03 o 
   8   1  11       43.66       49.40      5.07 o 
   9   1  11      749.60      767.19     16.27 o 
  10   1  11       25.08       24.76      4.81 o 
  11   1  11      108.55      119.70      7.68 o 
  12   1  11       30.57       30.05      7.70 o 
  13   1  11      181.71      174.64      9.71 o 
   0   2  11      181.16      187.40      5.82 o 
   1   2  11       70.95       98.01      3.04 o 
   2   2  11      641.52      642.38      9.48 o 
   3   2  11       34.25       36.95      3.15 o 
   4   2  11     1356.44     1390.12     16.91 o 
   5   2  11       18.97       11.71      2.53 o 
   6   2  11     1336.29     1379.76     16.30 o 
   7   2  11       53.44       60.18      4.44 o 
   8   2  11      445.01      458.26     10.60 o 
   9   2  11        1.65        3.27      3.28 o 
  10   2  11      431.58      425.27     12.54 o 
  11   2  11       12.53       11.65      4.50 o 
  12   2  11      321.61      337.82     12.04 o 
   1   3  11      430.04      383.01      7.32 o 
   2   3  11       16.01       11.62      2.25 o 
   3   3  11      149.59      169.92      5.25 o 
   4   3  11       19.56       15.96      2.89 o 
   5   3  11       12.72       14.97      2.82 o 
   6   3  11       88.08       86.33      4.49 o 
   7   3  11       17.39       12.82      3.02 o 
   8   3  11      113.59      106.24      5.90 o 
   9   3  11       87.89       93.28      7.06 o 
  10   3  11        0.68        0.02      3.49 o 
  11   3  11       65.69       73.21      7.33 o 
  12   3  11        1.05       -4.45      4.61 o 
   0   4  11      102.87       91.52     12.04 o 
   1   4  11       19.05       19.21      2.61 o 
   2   4  11      295.40      334.11      7.31 o 
   3   4  11       46.77       55.54      3.68 o 
   4   4  11     1926.86     1925.94     22.55 o 
   5   4  11      137.69      132.48      5.20 o 
   6   4  11      220.14      205.44      6.29 o 
   7   4  11       60.51       53.29      3.98 o 
   8   4  11     1339.62     1393.17     19.19 o 
   9   4  11       98.55      112.20      7.66 o 
  10   4  11      531.17      543.10     13.08 o 
  11   4  11      103.34      127.24      7.44 o 
   1   5  11       35.68       39.00      6.70 o 
   2   5  11       62.32       40.05      3.55 o 
   3   5  11      577.07      573.48      9.57 o 
   4   5  11       66.22       71.32      4.46 o 
   5   5  11      271.14      335.48      7.85 o 
   6   5  11       13.24       11.19      3.18 o 
   7   5  11       53.75       67.18      4.17 o 
   8   5  11        2.14       -3.31      2.55 o 
   9   5  11       46.85       43.50      4.50 o 
  10   5  11        0.31       -4.88      3.25 o 
  11   5  11        0.33        1.08      3.78 o 
   0   6  11     3394.70     3035.54     58.50 o 
   1   6  11       39.63       33.22      4.95 o 
   2   6  11      246.60      255.30      9.98 o 
   3   6  11       21.58       10.10      3.39 o 
   4   6  11      284.92      304.01      8.23 o 
   5   6  11       33.70       35.86      3.74 o 
   6   6  11      254.48      219.19      6.84 o 
   7   6  11       26.82       23.71      3.52 o 
   8   6  11      323.22      324.21      8.12 o 
   9   6  11        0.33        2.77      2.98 o 
  10   6  11       73.96       71.68      5.03 o 
   1   7  11     2263.70     2359.07     35.25 o 
   2   7  11        7.18        1.58      4.02 o 
   3   7  11      664.78      732.74     16.71 o 
   4   7  11        6.75        1.10      3.42 o 
   5   7  11      324.79      301.59      9.83 o 
   6   7  11       13.09        8.32      3.87 o 
   7   7  11      337.47      338.39     10.05 o 
   8   7  11        3.63        4.24      3.48 o 
   9   7  11      174.25      208.68      7.60 o 
   0   8  11       40.47       40.44      8.34 o 
   1   8  11        5.75        5.02      5.87 o 
   2   8  11        9.39       11.07      4.77 o 
   3   8  11        6.73        0.10      4.31 o 
   4   8  11       23.55       39.49      5.86 o 
   5   8  11       54.45       61.11      5.82 o 
   6   8  11       38.67       33.75      5.18 o 
   7   8  11        1.14        0.72      4.08 o 
   1   9  11      112.55      142.60     10.10 o 
   2   9  11       20.52        9.12      4.86 o 
   3   9  11      104.14      127.81      8.67 o 
   4   9  11        3.77        1.13      4.58 o 
   0   0  12     2603.01     2274.99     40.75 o 
   1   0  12      816.98      846.91     14.54 o 
   2   0  12     1802.86     1659.75     36.52 o 
   3   0  12      225.83      264.05      8.69 o 
   4   0  12     2750.11     2908.63     42.22 o 
   5   0  12       38.49       47.30      4.76 o 
   6   0  12     2221.56     2310.10     45.34 o 
   7   0  12        1.19       -3.78      4.45 o 
   8   0  12     1306.04     1439.78     33.68 o 
   9   0  12        0.86       -7.30      4.87 o 
  10   0  12      260.92      223.15     13.32 o 
  11   0  12      350.12      342.47     26.43 o 
  12   0  12       99.84      117.31     11.53 o 
   1   1  12       31.42       32.65      2.41 o 
   2   1  12        2.18        0.82      1.52 o 
   3   1  12      911.17      858.40     11.03 o 
   4   1  12       10.39       10.41      2.44 o 
   5   1  12      483.03      485.72     11.35 o 
   6   1  12       41.25       46.89      4.14 o 
   7   1  12      155.63      192.72      6.97 o 
   8   1  12        2.24        0.43      4.40 o 
   9   1  12      329.27      337.89     11.00 o 
  10   1  12       56.99       48.72      5.77 o 
  11   1  12      216.85      234.46     12.39 o 
  12   1  12        3.44        0.67      4.84 o 
   0   2  12      821.31      873.35     14.31 o 
   1   2  12       39.11       32.28      2.06 o 
   2   2  12      739.59      681.23     16.70 o 
   3   2  12       13.53       18.40      2.95 o 
   4   2  12      860.76      771.16     13.16 o 
   5   2  12        7.60        5.21      2.47 o 
   6   2  12      727.74      729.99     13.25 o 
   7   2  12        4.04        0.88      2.90 o 
   8   2  12      229.24      268.07      8.44 o 
   9   2  12        0.19       -2.14      3.51 o 
  10   2  12      214.98      191.40     11.02 o 
  11   2  12       19.93       22.74      5.83 o 
  12   2  12      155.70      162.58      9.35 o 
   1   3  12      685.28      641.69     10.43 o 
   2   3  12        7.71        7.77      2.34 o 
   3   3  12      507.81      566.20     10.00 o 
   4   3  12        1.47        1.25      2.53 o 
   5   3  12      131.83      155.71      6.82 o 
   6   3  12       63.85       54.10      4.00 o 
   7   3  12       17.28        4.62      3.25 o 
   8   3  12        1.41        6.82      3.31 o 
   9   3  12      731.44      785.66     18.83 o 
  10   3  12       61.68       61.93      5.69 o 
  11   3  12      442.47      504.76     14.74 o 
   0   4  12       30.94       16.76      8.34 o 
   1   4  12        0.16        1.26      2.73 o 
   2   4  12        0.39        0.62      2.19 o 
   3   4  12        3.08        6.95      2.64 o 
   4   4  12        5.46        1.23      2.65 o 
   5   4  12        2.21        3.52      2.88 o 
   6   4  12      975.90      930.03     14.44 o 
   7   4  12       30.30       27.61      3.82 o 
   8   4  12        9.02       15.18      4.04 o 
   9   4  12        5.03       -0.23      4.01 o 
  10   4  12        2.02        4.35      4.25 o 
  11   4  12        1.11        1.00      4.00 o 
   1   5  12      121.21      118.74      8.61 o 
   2   5  12        6.99        0.76      4.08 o 
   3   5  12      568.66      499.48     13.47 o 
   4   5  12        0.01        0.30      2.60 o 
   5   5  12     1865.45     1882.59     21.60 o 
   6   5  12        0.34        0.45      2.64 o 
   7   5  12      660.23      671.57     11.04 o 
   8   5  12        4.76        8.84      3.10 o 
   9   5  12      555.34      531.55     13.16 o 
  10   5  12        4.05        2.59      5.31 o 
   0   6  12       81.92       97.10     20.02 o 
   1   6  12       98.18       82.11      6.32 o 
   2   6  12     1151.42     1123.59     23.61 o 
   3   6  12        0.03       -5.33      4.38 o 
   4   6  12      363.24      411.70     10.78 o 
   5   6  12       67.68       59.72      4.80 o 
   6   6  12       69.07       62.29      4.51 o 
   7   6  12        0.01       -4.11      2.78 o 
   8   6  12      186.78      200.94      6.67 o 
   9   6  12        4.07        2.21      3.32 o 
   1   7  12      150.35      153.59      8.31 o 
   2   7  12        0.31       -4.32      5.69 o 
   3   7  12        0.47        1.18      3.97 o 
   4   7  12        7.29        6.29      4.11 o 
   5   7  12       54.92       56.23      5.89 o 
   6   7  12        0.53       -1.07      3.85 o 
   7   7  12       21.75       14.77      4.00 o 
   8   7  12        1.63       -2.72      3.23 o 
   0   8  12      815.22      760.18     32.68 o 
   1   8  12       18.98       12.88      4.85 o 
   2   8  12       80.13      101.77      7.64 o 
   3   8  12       12.45        8.12      4.70 o 
   4   8  12      223.75      218.19     10.23 o 
   5   8  12       22.94       25.53      5.75 o 
   6   8  12      162.07      174.14      8.44 o 
   1   9  12        2.17       -2.55      4.72 o 
   2   9  12        1.01        4.15      4.89 o 
   1   1  13     1935.57     1801.44     18.57 o 
   2   1  13       11.00       11.06      2.15 o 
   3   1  13     1849.35     1803.21     20.70 o 
   4   1  13       89.35       99.98      4.98 o 
   5   1  13     1375.90     1420.98     22.47 o 
   6   1  13       10.15        4.16      2.96 o 
   7   1  13      242.76      217.79     15.02 o 
   8   1  13       80.16       90.70      7.09 o 
   9   1  13      661.01      678.89     16.08 o 
  10   1  13       13.73       16.47      9.45 o 
  11   1  13      329.08      318.59     14.23 o 
   0   2  13     1890.84     1768.62     24.31 o 
   1   2  13      134.99      137.90      4.33 o 
   2   2  13      676.32      650.25     16.95 o 
   3   2  13        0.34       -0.76      2.30 o 
   4   2  13      564.18      564.27     10.02 o 
   5   2  13      250.53      275.68      8.01 o 
   6   2  13        2.60        0.54      2.89 o 
   7   2  13      228.86      241.61      8.09 o 
   8   2  13      386.27      400.52     13.50 o 
   9   2  13        1.90        5.16      4.32 o 
  10   2  13      599.75      593.50     16.73 o 
  11   2  13       43.02       49.72      6.50 o 
   1   3  13      105.12      100.27      4.53 o 
   2   3  13       27.10       28.45      3.02 o 
   3   3  13      119.05       95.93      4.53 o 
   4   3  13        8.45       10.36      2.80 o 
   5   3  13      241.81      210.78      7.25 o 
   6   3  13       14.51       13.16      3.65 o 
   7   3  13      284.39      299.40     11.35 o 
   8   3  13        4.06        9.83      3.73 o 
   9   3  13       82.25       97.49      6.38 o 
  10   3  13        4.55        4.10      4.68 o 
  11   3  13        0.43       -6.58      4.38 o 
   0   4  13      110.05      111.29     20.17 o 
   1   4  13       36.06       28.52      4.30 o 
   2   4  13      409.13      351.49     10.46 o 
   3   4  13        7.51        4.85      2.71 o 
   4   4  13     2007.93     1982.39     23.74 o 
   5   4  13       64.60       66.65      4.31 o 
   6   4  13      634.81      644.97     11.94 o 
   7   4  13        0.27        0.90      3.40 o 
   8   4  13      672.70      626.00     13.70 o 
   9   4  13        0.33        2.49      3.77 o 
  10   4  13      384.38      359.66     11.20 o 
   1   5  13        6.56       15.53      4.10 o 
   2   5  13        0.03       -1.98      3.32 o 
   3   5  13      287.22      278.43     10.26 o 
   4   5  13        4.26       -4.65      3.10 o 
   5   5  13       96.03       91.04      5.26 o 
   6   5  13        8.04        4.52      3.04 o 
   7   5  13        6.71        2.57      3.07 o 
   8   5  13        6.76       10.14      3.51 o 
   9   5  13       54.57       60.05      5.42 o 
   0   6  13     1281.17     1260.95     57.34 o 
   1   6  13      105.35      108.55      7.35 o 
   2   6  13      236.82      221.55      9.41 o 
   3   6  13        4.49        9.36      4.40 o 
   4   6  13      272.45      237.03      9.80 o 
   5   6  13        0.02       -0.01      3.29 o 
   6   6  13      443.10      401.38     10.26 o 
   7   6  13        2.83       -2.48      3.01 o 
   8   6  13      218.56      232.07      7.26 o 
   1   7  13      951.54      869.23     19.11 o 
   2   7  13        2.28       -0.02      4.04 o 
   3   7  13      317.72      333.29     13.54 o 
   4   7  13       32.67       42.66      5.82 o 
   5   7  13      300.58      344.04     12.14 o 
   6   7  13       20.30       15.45      4.59 o 
   7   7  13      122.28      119.44      6.11 o 
   0   8  13       36.27       19.17      7.95 o 
   1   8  13      141.28      127.86      8.66 o 
   2   8  13        8.56        3.74      4.87 o 
   3   8  13        9.43       10.17      5.01 o 
   4   8  13        0.98        1.41      4.63 o 
   0   0  14       34.88       40.01      5.36 o 
   1   0  14       12.69       28.47      3.53 o 
   2   0  14     1030.41      963.35     23.40 o 
   3   0  14        2.70        1.37      3.01 o 
   4   0  14     2390.55     2518.10     48.05 o 
   5   0  14      560.98      612.19     19.41 o 
   6   0  14     1768.71     1827.31     39.53 o 
   7   0  14       24.72       48.99      9.64 o 
   8   0  14      470.56      481.89     18.69 o 
   9   0  14      131.79      105.36     13.81 o 
  10   0  14      291.29      293.02     15.87 o 
  11   0  14       29.49       32.38      8.74 o 
   1   1  14        8.17        7.05      1.94 o 
   2   1  14        0.01       -1.61      1.99 o 
   3   1  14      251.12      243.84      7.23 o 
   4   1  14      152.58      151.55      6.63 o 
   5   1  14      771.60      809.26     16.02 o 
   6   1  14       60.90       65.42      5.64 o 
   7   1  14       36.35       38.61      5.23 o 
   8   1  14       19.94       19.94      5.54 o 
   9   1  14      218.07      229.65      9.91 o 
  10   1  14        3.62       -4.08      4.50 o 
  11   1  14        0.53       -3.71      4.68 o 
   0   2  14     1595.72     1545.98     26.67 o 
   1   2  14        0.42       -2.75      2.11 o 
   2   2  14      398.05      417.24      8.51 o 
   3   2  14       31.88       32.57      4.64 o 
   4   2  14      846.64      910.47     15.16 o 
   5   2  14       92.34       99.52      5.51 o 
   6   2  14       54.07       55.97      4.79 o 
   7   2  14       28.17       27.74      4.98 o 
   8   2  14      449.03      485.58     13.42 o 
   9   2  14       46.57       39.97      5.98 o 
  10   2  14      228.97      230.48     10.38 o 
   1   3  14      700.26      732.57     15.04 o 
   2   3  14       57.82       49.92      3.97 o 
   3   3  14      907.99      911.41     13.78 o 
   4   3  14      277.33      275.19     11.51 o 
   5   3  14     1126.63     1171.68     18.36 o 
   6   3  14       87.77       73.40      5.31 o 
   7   3  14      565.15      599.13     13.14 o 
   8   3  14       20.34       22.20      4.51 o 
   9   3  14      350.15      391.68     12.57 o 
  10   3  14       10.12        7.41      4.93 o 
   0   4  14       76.74       68.74      7.77 o 
   1   4  14       39.96       49.31      5.12 o 
   2   4  14        6.21        9.35      3.74 o 
   3   4  14       23.66       23.79      3.83 o 
   4   4  14       92.04       87.63      5.00 o 
   5   4  14       32.70       33.01      3.73 o 
   6   4  14        8.42        5.97      3.37 o 
   7   4  14        8.13        3.53      3.67 o 
   8   4  14        2.75        3.66      3.72 o 
   9   4  14        0.50        4.90      4.05 o 
   1   5  14      686.07      706.20     17.72 o 
   2   5  14       23.77       14.45      4.15 o 
   3   5  14      432.92      458.41     12.85 o 
   4   5  14        0.10        0.57      3.82 o 
   5   5  14      424.67      392.43     10.94 o 
   6   5  14        3.31        2.12      3.11 o 
   7   5  14      287.19      258.21      8.45 o 
   8   5  14       14.20       11.99      3.76 o 
   0   6  14      139.36      129.98     11.13 o 
   1   6  14      102.30       86.78      8.41 o 
   2   6  14      288.85      301.08     13.51 o 
   3   6  14       55.16       63.37      6.51 o 
   4   6  14      414.29      429.34     13.20 o 
   5   6  14      101.00      101.72      7.98 o 
   6   6  14      156.05      182.22      8.04 o 
   7   6  14        1.28       -0.52      3.62 o 
   1   7  14      231.68      203.53     12.22 o 
   2   7  14        3.59        5.40      4.64 o 
   3   7  14       11.82       15.31      5.05 o 
   4   7  14        0.01        4.75      4.69 o 
   5   7  14        4.29        3.11      4.49 o 
   0   8  14      862.42      827.56     28.09 o 
   1   8  14       28.32        6.22      5.35 o 
   2   8  14      166.27      188.25     12.73 o 
   1   1  15      365.67      365.33      6.83 o 
   2   1  15       16.22       16.24      3.09 o 
   3   1  15      742.03      754.08     13.32 o 
   4   1  15        2.20        8.29      3.12 o 
   5   1  15      135.30      131.07      7.05 o 
   6   1  15        6.67        9.65      4.21 o 
   7   1  15      110.24      116.86      7.39 o 
   8   1  15       65.56       67.99      6.59 o 
   9   1  15      429.27      464.98     13.90 o 
  10   1  15        5.89       -0.70      4.86 o 
   0   2  15       79.46       72.10      7.34 o 
   1   2  15       30.27       29.94      3.21 o 
   2   2  15      305.55      307.10      7.69 o 
   3   2  15       18.72       18.90      3.52 o 
   4   2  15      494.72      524.41     11.42 o 
   5   2  15       21.56       16.37      3.78 o 
   6   2  15        4.01        4.37      3.96 o 
   7   2  15       48.23       38.17      5.58 o 
   8   2  15      311.06      335.95     12.37 o 
   9   2  15       17.84       13.32      5.35 o 
   1   3  15      143.42      137.70      7.58 o 
   2   3  15       11.57       13.45      3.96 o 
   3   3  15        5.32        2.87      2.77 o 
   4   3  15       21.48       32.07      3.87 o 
   5   3  15      204.37      222.56      8.01 o 
   6   3  15        0.10       -6.33      4.72 o 
   7   3  15      111.98      128.46      6.92 o 
   8   3  15        1.75        2.20      4.42 o 
   9   3  15       29.30       26.28      5.48 o 
   0   4  15      749.62      789.75     23.92 o 
   1   4  15        9.47        6.84      3.80 o 
   2   4  15      696.00      705.34     15.87 o 
   3   4  15       37.80       34.47      5.28 o 
   4   4  15      647.73      663.92     13.62 o 
   5   4  15       78.39       80.45      5.31 o 
   6   4  15       56.68       62.68      5.82 o 
   7   4  15       12.27       16.06      4.37 o 
   8   4  15      291.38      317.52     10.46 o 
   1   5  15      182.97      200.32      9.04 o 
   2   5  15       38.02       48.42      5.69 o 
   3   5  15       90.49      120.26     10.44 o 
   4   5  15       14.70       13.71      4.66 o 
   5   5  15        3.41        4.36      3.79 o 
   6   5  15        8.18        1.20      3.79 o 
   7   5  15       34.52       39.74      4.94 o 
   0   6  15      104.92       82.28      9.96 o 
   1   6  15       29.92       17.08      7.37 o 
   2   6  15       32.19       27.87      5.48 o 
   3   6  15        0.66       -5.54      4.22 o 
   4   6  15       94.89      103.36      8.93 o 
   5   6  15       33.81       27.57      5.63 o 
   6   6  15       71.81       68.47      6.31 o 
   1   7  15       10.12       19.13      5.94 o 
   2   7  15       20.58       20.42      5.38 o 
   3   7  15      166.93      183.69      9.85 o 
   4   7  15       42.81       36.26      6.25 o 
   0   0  16      628.21      590.63     14.35 o 
   1   0  16        9.81        6.18      4.10 o 
   2   0  16      530.25      519.39     17.38 o 
   3   0  16        0.21        1.76      5.58 o 
   4   0  16      503.23      461.71     27.63 o 
   5   0  16      183.58      182.16     11.76 o 
   6   0  16      569.23      631.24     35.60 o 
   7   0  16        5.50        8.71      9.90 o 
   8   0  16      355.37      384.77     18.10 o 
   9   0  16       30.19       39.94      8.70 o 
   1   1  16       86.04       68.60      3.78 o 
   2   1  16        4.28        4.79      2.84 o 
   3   1  16       84.93       83.91      5.04 o 
   4   1  16       19.02       24.46      4.03 o 
   5   1  16       53.47       65.62      6.00 o 
   6   1  16       77.42       69.66      6.31 o 
   7   1  16       54.17       65.90      6.73 o 
   8   1  16       27.40       32.29      5.74 o 
   9   1  16       36.17       29.84      6.01 o 
   0   2  16      225.81      192.61     14.44 o 
   1   2  16       12.64        9.18      3.71 o 
   2   2  16      201.14      170.16      5.54 o 
   3   2  16       40.92       32.30      3.78 o 
   4   2  16      540.95      598.86     12.42 o 
   5   2  16       29.93       24.87      4.28 o 
   6   2  16      995.07      981.70     19.48 o 
   7   2  16       15.88        8.43      4.55 o 
   8   2  16      292.93      315.04     11.93 o 
   1   3  16      476.70      462.40     12.51 o 
   2   3  16        5.48       -0.46      5.09 o 
   3   3  16      843.42      836.91     15.54 o 
   4   3  16       15.54       12.44      3.60 o 
   5   3  16      887.04      920.12     16.60 o 
   6   3  16        4.88        5.99      4.04 o 
   7   3  16      288.37      323.21     11.73 o 
   8   3  16        1.01        1.16      4.65 o 
   0   4  16        0.99       -2.33      5.38 o 
   1   4  16        0.97       -3.61      3.54 o 
   2   4  16       38.67       49.35      5.68 o 
   3   4  16        2.77        4.14      4.06 o 
   4   4  16        0.03       -4.63      5.26 o 
   5   4  16        0.40       -0.22      3.43 o 
   6   4  16        0.01       -2.07      3.34 o 
   7   4  16        0.19       -3.70      3.18 o 
   1   5  16      429.25      420.42     12.87 o 
   2   5  16        4.47        0.93      4.13 o 
   3   5  16      184.06      169.49     11.15 o 
   4   5  16        1.55        3.05      4.25 o 
   5   5  16       96.32       95.22      6.68 o 
   6   5  16        0.05        0.88      4.36 o 
   0   6  16        1.64        6.77      6.28 o 
   1   6  16        5.16        2.92      4.73 o 
   2   6  16       26.18       31.25      6.34 o 
   3   6  16        8.65        2.95      6.02 o 
   4   6  16      123.27      109.21      8.20 o 
   1   1  17      179.25      176.82      6.74 o 
   2   1  17       38.31       39.31      3.88 o 
   3   1  17      371.88      385.04     17.11 o 
   4   1  17        3.02        4.46      3.91 o 
   5   1  17      671.84      703.86     17.41 o 
   6   1  17        0.33       -0.20      4.28 o 
   7   1  17      246.61      244.42     10.73 o 
   8   1  17        2.86        0.83      4.74 o 
   0   2  17       10.53        9.35      5.49 o 
   1   2  17        0.44        3.36      3.29 o 
   2   2  17      229.98      217.96      8.87 o 
   3   2  17        0.01        1.19      3.02 o 
   4   2  17      887.52      932.39     16.51 o 
   5   2  17        0.11       -3.71      3.72 o 
   6   2  17      295.98      306.90     11.31 o 
   7   2  17        0.10        4.96      4.71 o 
   1   3  17      281.60      276.21     10.60 o 
   2   3  17       20.50       24.98      4.93 o 
   3   3  17       38.65       42.37      5.55 o 
   4   3  17        3.57        0.34      5.61 o 
   5   3  17       43.65       38.93      4.57 o 
   6   3  17        0.04        0.59      3.87 o 
   7   3  17       66.08       64.62      7.75 o 
   0   4  17     1750.20     1732.52     49.57 o 
   1   4  17        0.41       -1.23      4.14 o 
   2   4  17      512.30      542.41     15.59 o 
   3   4  17        4.99       14.14      7.75 o 
   4   4  17      477.03      468.82     13.67 o 
   5   4  17        0.16       -0.91      4.32 o 
   6   4  17      253.62      244.81      9.48 o 
   1   5  17       75.50       74.66      6.93 o 
   2   5  17        5.14        9.35      4.83 o 
   3   5  17       36.34       40.20      6.53 o 
   4   5  17        0.72        0.78      4.39 o 
   0   6  17      115.16      111.11     11.64 o 
   1   0  18        3.78        8.39      5.23 o 
   2   0  18      164.71      176.96     11.11 o 
   3   0  18       15.89       17.05      9.80 o 
   4   0  18      240.86      291.70     25.28 o 
   5   0  18      233.65      243.47     14.37 o 
   6   0  18       24.27       14.58      8.39 o 
   1   1  18       35.58       50.62      5.31 o 
   2   1  18        7.01       -0.44      3.79 o 
   3   1  18       87.82       79.64      6.33 o 
   4   1  18      165.01      175.21      8.30 o 
   5   1  18       13.52       18.68      5.03 o 
   6   1  18       21.28       15.30      5.33 o 
   0   2  18       93.27      115.14     16.84 o 
   1   2  18        1.53        1.79      3.83 o 
   2   2  18      140.46      149.19      7.94 o 
   3   2  18        0.01       -5.61      3.74 o 
   4   2  18      220.82      215.47      8.27 o 
   5   2  18       21.34       25.18      5.26 o 
   6   2  18      266.49      266.60     10.72 o 
   1   3  18      394.74      464.75     13.44 o 
   2   3  18       10.00       16.72      4.72 o 
   3   3  18      340.94      371.46     12.16 o 
   4   3  18        1.58        0.47      4.25 o 
   5   3  18      364.42      368.56     14.39 o 
   0   4  18       20.19       23.78     12.46 o 
   1   4  18       23.65       18.58      5.25 o 
   2   4  18       20.22       19.14      5.07 o 
   3   4  18        7.25        6.81      4.68 o 
   1   1  19      162.95      160.11     10.98 o 
   2   1  19        9.08       13.02      5.18 o 
   3   1  19      184.39      183.54      7.88 o 
   4   1  19        3.78        4.76      4.58 o 
   0   2  19      173.09      164.26     16.99 o 
   1   2  19        8.43        3.12      4.34 o 
   2   2  19      207.41      212.49      9.38 o 
   3   2  19        0.67       -1.17      6.53 o 
   1   3  19       16.52       17.30      4.91 o 
   2   3  19       37.88       35.77      5.87 o 
                                                 
